# Supplementary material for: 1-Propyl-1H-2,1-benzothia­zin-4(3H)-one 2,2-dioxide
Source: Acta Crystallogr Sect E Struct Rep Online. 2010 Oct 20;66(Pt 11):o2839. doi: 10.1107/S160053681004078X (PMC3009034; doi:10.1107/S160053681004078X)
Supplement: Supplementary file 2 [file e-66-o2839-Isup2.hkl]

#
# h,k,l, Fc-squared, Fo-squared, sigma(Fo-squared) and status flag
#
data_I
_shelx_title ' HS62CYC_0m in P-1'
_shelx_refln_list_code          4
_shelx_F_calc_maximum      103.01
_exptl_crystal_F_000       252.00
_reflns_d_resolution_high  0.7490
 
loop_
 _symmetry_equiv_pos_as_xyz
 'x, y, z'
 '-x, -y, -z'
 
_cell_length_a     7.9448
_cell_length_b     8.0701
_cell_length_c     9.6267
_cell_angle_alpha  87.468
_cell_angle_beta   84.097
_cell_angle_gamma  64.453
 
_shelx_F_squared_multiplier     1.000
 
loop_
 _refln_index_h
 _refln_index_k
 _refln_index_l
 _refln_F_squared_calc
 _refln_F_squared_meas
 _refln_F_squared_sigma
 _refln_observed_status
   1   0   0     2021.97     2002.67     24.27 o
   2   0   0     2644.39     2734.93     27.08 o
   3   0   0      250.15      302.14      3.38 o
   4   0   0      326.68      341.28      3.87 o
   5   0   0       26.63       30.30      0.81 o
   6   0   0       62.15       66.76      1.63 o
   7   0   0       34.51       32.04      1.43 o
   8   0   0        4.11        7.16      0.94 o
   9   0   0        2.52        4.22      0.94 o
  -9   1   0        0.37        0.24      0.89 o
  -8   1   0        0.23       -0.40      0.74 o
  -7   1   0        2.20        2.26      0.75 o
  -6   1   0       10.55        9.93      0.90 o
  -5   1   0      280.83      282.77      3.66 o
  -4   1   0      499.75      494.10      6.01 o
  -3   1   0        9.89        6.88      0.34 o
  -2   1   0      121.09      143.05      1.36 o
  -1   1   0     4033.11     3770.87     32.38 o
   0   1   0      672.20      660.45      8.51 o
   1   1   0      489.97      505.72      3.87 o
   2   1   0      172.17      186.89      1.89 o
   3   1   0       57.60       59.01      0.80 o
   4   1   0        2.25        1.03      0.22 o
   5   1   0      504.35      511.70      6.15 o
   6   1   0      201.20      204.14      2.77 o
   7   1   0      102.02      103.76      2.20 o
   8   1   0       13.08       11.10      1.39 o
   9   1   0        0.74        0.34      0.80 o
  -8   2   0        3.05        2.36      0.96 o
  -7   2   0        0.97        0.11      1.09 o
  -6   2   0        9.33       10.01      1.00 o
  -5   2   0      122.83      125.69      2.57 o
  -4   2   0      160.21      171.91      2.33 o
  -3   2   0      110.30      108.09      1.24 o
  -2   2   0       49.89       50.50      0.75 o
  -1   2   0     1593.41     1581.85     13.28 o
   0   2   0     2341.66     2307.27     18.40 o
   1   2   0       18.63       25.97      0.44 o
   2   2   0      967.57      944.73      6.88 o
   3   2   0      272.52      257.13      2.44 o
   4   2   0      882.99      908.37     10.52 o
   5   2   0       21.65       22.04      0.58 o
   6   2   0        0.47        1.59      0.44 o
   7   2   0        0.17        0.59      0.44 o
   8   2   0        2.77        5.04      0.72 o
   9   2   0        0.00        0.44      0.68 o
  10   2   0        0.04        0.11      0.79 o
  -7   3   0        2.73        0.76      0.96 o
  -6   3   0        8.29        8.12      1.37 o
  -5   3   0        3.14        3.06      0.79 o
  -4   3   0        4.82        4.95      0.63 o
  -3   3   0       98.21      109.79      1.35 o
  -2   3   0      428.81      459.02      4.57 o
  -1   3   0      278.42      250.45      3.18 o
   0   3   0      204.05      197.30      1.90 o
   1   3   0     1406.10     1373.41     13.52 o
   2   3   0      148.51      156.44      1.50 o
   3   3   0       19.89       24.66      0.44 o
   4   3   0       28.99       27.80      0.62 o
   5   3   0      107.75      111.38      1.62 o
   6   3   0      121.59      128.41      2.94 o
   7   3   0      354.03      355.63      6.07 o
   8   3   0       22.82       20.73      1.12 o
   9   3   0        0.90       -0.06      0.85 o
  10   3   0        0.57        0.32      0.78 o
  -7   4   0       10.80       11.46      1.38 o
  -6   4   0       15.71       16.16      1.36 o
  -5   4   0        0.26        0.00      0.78 o
  -4   4   0       30.95       29.56      1.23 o
  -3   4   0      348.80      348.90      4.22 o
  -2   4   0      112.23      112.19      1.93 o
  -1   4   0       28.05       33.43      0.81 o
   0   4   0      259.95      274.73      3.07 o
   1   4   0      363.26      371.57      3.95 o
   2   4   0      178.02      175.95      1.93 o
   3   4   0       44.45       42.61      0.67 o
   4   4   0      172.73      162.06      1.93 o
   5   4   0       70.55       68.60      1.04 o
   6   4   0      372.82      377.48      7.18 o
   7   4   0       78.96       79.73      1.85 o
   8   4   0        3.21        3.77      0.68 o
   9   4   0        1.05       -0.01      0.63 o
  10   4   0        0.76        0.95      0.75 o
  -6   5   0        0.16       -0.80      0.91 o
  -5   5   0        0.87        1.09      0.87 o
  -4   5   0       18.99       19.30      1.60 o
  -3   5   0        4.24        6.55      0.57 o
  -2   5   0        9.53        9.99      0.76 o
  -1   5   0       39.66       39.27      1.05 o
   0   5   0      216.73      209.94      2.56 o
   1   5   0      426.83      402.36      4.66 o
   2   5   0      206.55      205.37      2.27 o
   3   5   0      272.94      288.14      3.02 o
   4   5   0      138.41      140.36      1.74 o
   5   5   0        9.54       10.49      0.45 o
   6   5   0      149.59      143.92      2.88 o
   7   5   0       59.78       53.83      1.48 o
   8   5   0        0.08       -0.49      0.55 o
   9   5   0       22.15       23.03      1.28 o
  10   5   0        6.01        4.83      0.89 o
  -5   6   0        0.00        0.64      0.96 o
  -4   6   0       33.37       37.28      1.13 o
  -3   6   0       76.03       77.10      2.04 o
  -2   6   0       39.87       42.87      1.47 o
  -1   6   0        0.43       -0.03      0.52 o
   0   6   0       23.06       24.68      0.90 o
   1   6   0       22.22       19.39      0.95 o
   2   6   0      174.02      167.87      2.52 o
   3   6   0       63.81       58.83      1.07 o
   4   6   0      226.91      221.01      2.60 o
   5   6   0      755.43      745.96      9.90 o
   6   6   0       79.80       77.54      1.86 o
   7   6   0       55.91       58.08      1.89 o
   8   6   0       50.24       49.80      1.93 o
   9   6   0      115.01      103.56      2.84 o
  10   6   0       24.35       22.69      1.45 o
  -4   7   0        0.27        0.86      0.60 o
  -3   7   0        5.81        5.68      1.02 o
  -2   7   0       37.94       32.50      1.45 o
  -1   7   0        0.02        0.02      0.65 o
   0   7   0       71.80       74.01      2.33 o
   1   7   0      136.56      138.68      4.17 o
   2   7   0        0.53        0.45      0.59 o
   3   7   0       38.49       37.39      1.12 o
   4   7   0      724.99      700.91      9.31 o
   5   7   0      175.55      174.48      3.30 o
   6   7   0      134.02      132.31      3.14 o
   7   7   0       26.85       22.85      2.05 o
   8   7   0       40.12       41.32      1.75 o
   9   7   0       27.07       24.89      2.45 o
  10   7   0        7.08        9.36      1.13 o
  -2   8   0        0.21        0.96      1.20 o
  -1   8   0        4.75        4.64      1.26 o
   0   8   0       81.29       86.89      3.36 o
   1   8   0       65.71       63.13      2.30 o
   2   8   0        0.09       -0.33      0.63 o
   3   8   0       10.25        8.82      0.78 o
   4   8   0        6.26        5.47      0.69 o
   5   8   0        1.91        1.12      0.50 o
   6   8   0        4.61        2.94      0.98 o
   7   8   0       37.03       33.53      1.99 o
   8   8   0       48.57       46.09      2.37 o
   9   8   0       32.28       35.02      3.00 o
  -1   9   0        0.48       -0.55      1.45 o
   0   9   0        4.42        4.15      1.09 o
   1   9   0        2.09        1.94      0.97 o
   2   9   0        0.75        2.11      1.00 o
   3   9   0       87.28       96.47      2.58 o
   4   9   0       44.17       44.47      1.93 o
   5   9   0        1.41        1.25      0.67 o
   6   9   0        6.15        5.42      1.26 o
   7   9   0       19.73       21.94      1.84 o
   8   9   0       35.99       39.74      2.93 o
   9   9   0       13.77       14.62      1.99 o
   1  10   0        2.28        1.99      1.05 o
   2  10   0       75.14       77.28      3.58 o
   3  10   0       37.99       35.46      2.43 o
   4  10   0        1.42        2.96      1.30 o
   5  10   0        8.44        7.62      1.10 o
   6  10   0        0.68        0.71      1.10 o
   7  10   0        0.01        0.06      1.02 o
  -7 -10   1        1.50        1.64      1.13 o
  -6 -10   1       17.14       17.53      1.87 o
  -5 -10   1       16.22       19.84      1.94 o
  -4 -10   1        0.59        0.73      1.14 o
  -3 -10   1        1.20        1.22      1.35 o
  -2 -10   1        4.52        5.58      1.63 o
  -1 -10   1        7.64        8.64      1.80 o
  -8  -9   1        0.90        0.71      0.99 o
  -7  -9   1        2.51        3.17      1.11 o
  -6  -9   1       28.03       24.18      1.89 o
  -5  -9   1       27.77       26.12      1.93 o
  -4  -9   1        1.12        0.68      0.79 o
  -3  -9   1       57.85       54.51      2.19 o
  -2  -9   1       70.64       71.44      2.95 o
  -1  -9   1       40.07       42.00      1.79 o
   0  -9   1        0.97        1.54      1.48 o
   1  -9   1        5.14        4.81      1.96 o
  -9  -8   1        8.29        8.90      1.25 o
  -8  -8   1       25.84       25.10      1.74 o
  -7  -8   1      109.69      103.25      7.21 o
  -6  -8   1       89.70       88.55      3.25 o
  -5  -8   1        0.23        0.28      0.65 o
  -4  -8   1       19.41       18.64      0.86 o
  -3  -8   1       30.01       34.19      1.28 o
  -2  -8   1       21.18       22.78      1.41 o
  -1  -8   1        4.64        7.24      1.30 o
   0  -8   1        6.72       10.09      1.09 o
   1  -8   1       17.66       20.85      1.35 o
   2  -8   1       43.15       40.64      2.42 o
 -10  -7   1       22.29       26.29      1.50 o
  -9  -7   1       47.45       46.82      1.85 o
  -8  -7   1       78.57       73.16      2.32 o
  -7  -7   1        0.02       -0.54      0.54 o
  -6  -7   1        7.93        9.51      0.88 o
  -5  -7   1      126.86      111.49      2.81 o
  -4  -7   1       53.72       54.44      1.16 o
  -3  -7   1      442.31      425.13      5.07 o
  -2  -7   1      673.40      634.64      7.89 o
  -1  -7   1       31.01       29.78      1.31 o
   0  -7   1       87.57       81.43      1.94 o
   1  -7   1       42.38       43.21      1.87 o
   2  -7   1       92.00       95.14      3.97 o
   3  -7   1        0.47       -0.41      1.03 o
   4  -7   1        3.57        2.14      1.12 o
 -10  -6   1        0.09        0.23      0.71 o
  -9  -6   1        4.32        4.29      0.78 o
  -8  -6   1       36.77       37.01      1.55 o
  -7  -6   1       96.84       95.81      2.24 o
  -6  -6   1        1.36        2.36      0.54 o
  -5  -6   1       40.76       41.33      1.12 o
  -4  -6   1      194.89      194.03      2.79 o
  -3  -6   1     1473.19     1466.07     13.83 o
  -2  -6   1      589.89      575.37      7.08 o
  -1  -6   1      133.79      121.40      2.60 o
   0  -6   1       39.20       37.21      1.18 o
   1  -6   1       44.86       53.44      1.52 o
   2  -6   1        2.54        2.46      0.70 o
   3  -6   1       15.18       15.01      0.94 o
   4  -6   1       48.67       49.41      1.70 o
   5  -6   1        9.79        9.30      1.29 o
 -10  -5   1        0.20       -0.34      0.90 o
  -9  -5   1       26.28       23.36      1.23 o
  -8  -5   1       85.87       84.54      2.29 o
  -7  -5   1      119.29      121.68      3.11 o
  -6  -5   1      166.13      158.40      4.22 o
  -5  -5   1       70.81       66.24      1.29 o
  -4  -5   1       60.50       56.75      1.03 o
  -3  -5   1       30.08       37.25      0.82 o
  -2  -5   1      253.55      246.09      3.41 o
  -1  -5   1       54.63       48.36      1.17 o
   0  -5   1        0.09        0.30      0.42 o
   1  -5   1      107.67      113.56      1.92 o
   2  -5   1       47.08       46.69      1.41 o
   3  -5   1       70.81       70.99      2.38 o
   4  -5   1       28.69       30.79      1.10 o
   5  -5   1        3.90        2.04      0.93 o
   6  -5   1        0.32       -0.40      0.93 o
 -10  -4   1        4.31        5.01      1.47 o
  -9  -4   1        1.96        2.74      0.69 o
  -8  -4   1        3.43        2.49      0.49 o
  -7  -4   1      116.46      114.46      2.59 o
  -6  -4   1        0.19        0.18      0.30 o
  -5  -4   1       57.78       66.09      1.09 o
  -4  -4   1      299.03      321.80      3.71 o
  -3  -4   1      384.40      391.76      4.44 o
  -2  -4   1      546.18      549.92      5.32 o
  -1  -4   1      860.17      861.41      9.29 o
   0  -4   1      647.20      653.42      7.20 o
   1  -4   1       20.00       17.98      0.61 o
   2  -4   1        0.02       -0.08      0.36 o
   3  -4   1        7.33        6.23      0.59 o
   4  -4   1       23.60       24.03      0.86 o
   5  -4   1        5.27        4.93      0.96 o
   6  -4   1        1.25        1.20      0.84 o
   7  -4   1        0.70        0.22      0.95 o
 -10  -3   1        0.39        0.42      0.68 o
  -9  -3   1       48.29       43.92      2.26 o
  -8  -3   1        1.79        2.12      0.49 o
  -7  -3   1       11.51       11.07      0.61 o
  -6  -3   1      218.52      218.19      3.11 o
  -5  -3   1      844.32      867.62     10.18 o
  -4  -3   1      285.36      292.53      3.34 o
  -3  -3   1      228.55      265.21      3.02 o
  -2  -3   1       85.26       76.61      0.86 o
  -1  -3   1      418.27      467.46      7.57 o
   0  -3   1       41.05       45.74      0.69 o
   1  -3   1       90.93       77.89      1.12 o
   2  -3   1       97.67       88.73      1.51 o
   3  -3   1      252.90      242.69      3.01 o
   4  -3   1      160.25      163.86      2.43 o
   5  -3   1       79.48       81.89      2.45 o
   6  -3   1        0.16       -0.67      0.67 o
   7  -3   1        0.04       -0.37      0.84 o
 -10  -2   1       12.44       10.68      1.07 o
  -9  -2   1        5.83        5.47      0.81 o
  -8  -2   1        1.79        1.75      0.59 o
  -7  -2   1       38.86       40.35      1.13 o
  -6  -2   1      208.90      218.63      3.11 o
  -5  -2   1      449.93      460.66      6.36 o
  -4  -2   1       65.61       67.88      1.36 o
  -3  -2   1      436.74      470.34      5.65 o
  -2  -2   1     3827.21     3795.86     34.48 o
  -1  -2   1     1805.63     1821.57     15.22 o
   0  -2   1        0.77        0.17      0.19 o
   1  -2   1       59.24       55.58      0.72 o
   2  -2   1      757.59      747.52      9.61 o
   3  -2   1      143.33      135.92      1.91 o
   4  -2   1        3.70        2.63      0.32 o
   5  -2   1        3.67        4.35      0.65 o
   6  -2   1        1.89        2.56      0.76 o
   7  -2   1        0.00        0.28      0.76 o
   8  -2   1        1.45        1.37      0.97 o
  -9  -1   1        0.09       -0.23      0.68 o
  -8  -1   1        1.82        1.89      0.70 o
  -7  -1   1        2.71        1.79      0.64 o
  -6  -1   1       65.46       63.08      1.24 o
  -5  -1   1      418.51      413.05      5.45 o
  -4  -1   1        1.92        0.48      0.31 o
  -3  -1   1       61.06       51.84      1.02 o
  -2  -1   1     1533.52     1526.25     22.49 o
  -1  -1   1      204.07      222.20      2.53 o
   0  -1   1     2980.85     2647.58     31.28 o
   1  -1   1      770.08      759.70      6.43 o
   2  -1   1      104.03      123.64      1.92 o
   3  -1   1     1151.70     1228.73     12.18 o
   4  -1   1       98.15       97.26      1.60 o
   5  -1   1        0.45        0.59      0.38 o
   6  -1   1       56.99       52.86      1.85 o
   7  -1   1      107.77       99.80      2.82 o
   8  -1   1        0.23       -1.32      1.32 o
   9  -1   1        2.12        0.02      0.95 o
  -9   0   1        1.38        0.59      0.80 o
  -8   0   1        4.38        4.79      0.85 o
  -7   0   1       62.47       63.46      1.94 o
  -6   0   1      213.17      210.14      4.19 o
  -5   0   1      154.78      162.74      2.44 o
  -4   0   1       62.04       69.96      1.50 o
  -3   0   1       11.34        9.51      0.27 o
  -2   0   1     1957.19     2053.00     26.49 o
  -1   0   1      637.99      641.15      7.69 o
   0   0   1      218.53      201.90      6.27 o
   1   0   1     2267.30     2102.60     19.61 o
   2   0   1    10611.54     9496.98     78.54 o
   3   0   1      369.79      386.25      3.73 o
   4   0   1     1290.73     1420.55     15.17 o
   5   0   1        2.73        2.70      0.35 o
   6   0   1      630.11      608.29      8.21 o
   7   0   1       64.62       64.39      3.50 o
   8   0   1       34.14       32.56      1.66 o
   9   0   1       16.47       18.84      1.42 o
  -8   1   1        1.20        1.77      0.80 o
  -7   1   1        0.06       -0.18      0.66 o
  -6   1   1        1.04        0.98      0.50 o
  -5   1   1        3.20        3.81      0.41 o
  -4   1   1       67.06       74.18      1.24 o
  -3   1   1      260.64      275.31      3.16 o
  -2   1   1     1198.95     1212.13     13.86 o
  -1   1   1     1216.95     1239.94      9.28 o
   0   1   1      528.84      563.26      4.61 o
   1   1   1     2078.57     2013.20     17.69 o
   2   1   1     2960.49     2978.11     23.85 o
   3   1   1     1184.24     1342.34     13.26 o
   4   1   1      287.53      352.99      4.32 o
   5   1   1        2.26        3.48      0.43 o
   6   1   1        0.07        0.19      0.32 o
   7   1   1       39.76       42.34      1.60 o
   8   1   1       24.51       26.33      2.32 o
   9   1   1        7.75        8.47      1.06 o
  -8   2   1        0.04       -0.60      0.80 o
  -7   2   1        5.03        3.48      0.92 o
  -6   2   1       27.95       26.38      1.89 o
  -5   2   1      119.36      115.31      2.90 o
  -4   2   1      101.04      108.39      1.77 o
  -3   2   1       54.66       58.38      1.02 o
  -2   2   1       78.77       76.71      1.00 o
  -1   2   1       43.04       36.29      0.53 o
   0   2   1      878.18      906.92      8.03 o
   1   2   1       41.94       39.81      0.50 o
   2   2   1      224.77      236.19      1.96 o
   3   2   1       73.21       88.19      0.92 o
   4   2   1      209.95      203.75      2.63 o
   5   2   1      661.68      693.29      7.59 o
   6   2   1      185.41      184.78      2.60 o
   7   2   1       42.64       41.74      1.33 o
   8   2   1        4.04        3.18      0.72 o
   9   2   1        0.02       -0.05      0.71 o
  10   2   1        0.33        0.53      0.81 o
  -7   3   1        4.60        4.97      1.14 o
  -6   3   1       37.62       35.16      1.67 o
  -5   3   1        9.16        8.45      0.90 o
  -4   3   1        2.14        0.69      0.50 o
  -3   3   1       63.14       64.85      1.35 o
  -2   3   1       21.52       26.21      0.55 o
  -1   3   1      868.69      931.28      8.86 o
   0   3   1     1818.40     1891.64     15.89 o
   1   3   1     1118.80     1071.79      8.70 o
   2   3   1       32.38       32.42      0.87 o
   3   3   1       93.37       91.44      0.90 o
   4   3   1      178.09      186.18      2.29 o
   5   3   1       65.63       61.85      1.13 o
   6   3   1        6.58        5.87      0.46 o
   7   3   1        0.03       -0.45      0.45 o
   8   3   1        1.31        0.51      0.61 o
   9   3   1        9.99        8.79      0.98 o
  10   3   1        3.43        4.04      0.93 o
  -7   4   1        2.42        2.71      1.05 o
  -6   4   1        4.40        5.02      1.03 o
  -5   4   1       58.96       60.59      2.18 o
  -4   4   1        5.70        9.09      0.96 o
  -3   4   1       16.58       16.05      0.65 o
  -2   4   1       30.26       30.24      0.70 o
  -1   4   1      814.57      856.54      8.75 o
   0   4   1      404.22      423.90      4.02 o
   1   4   1      104.78      149.67      1.84 o
   2   4   1      172.37      204.65      2.09 o
   3   4   1      242.77      270.03      2.41 o
   4   4   1       19.94       16.66      0.42 o
   5   4   1       34.00       32.44      0.77 o
   6   4   1      205.71      201.99      3.54 o
   7   4   1      170.22      167.88      3.78 o
   8   4   1       50.22       46.39      1.68 o
   9   4   1        8.81        9.29      0.97 o
  10   4   1        1.72        2.07      0.82 o
  -6   5   1        5.53        4.80      1.13 o
  -5   5   1       10.89       10.33      1.19 o
  -4   5   1       37.65       37.54      1.75 o
  -3   5   1       31.91       31.30      1.07 o
  -2   5   1       21.02       20.03      0.72 o
  -1   5   1       11.54       11.90      0.52 o
   0   5   1      123.15      134.47      1.92 o
   1   5   1      116.94      129.15      1.73 o
   2   5   1       31.31       24.93      0.58 o
   3   5   1      203.94      185.69      2.63 o
   4   5   1        8.24       10.01      0.41 o
   5   5   1       50.06       51.98      1.03 o
   6   5   1      184.31      184.90      3.14 o
   7   5   1        5.08        6.49      0.78 o
   8   5   1        2.06        2.07      0.71 o
   9   5   1        0.03       -0.41      0.65 o
  10   5   1        2.76        4.44      1.04 o
  -5   6   1        0.78        0.54      1.17 o
  -4   6   1        0.00        0.61      0.85 o
  -3   6   1        0.06       -0.47      0.47 o
  -2   6   1       14.97       18.45      1.13 o
  -1   6   1      114.72      122.21      2.10 o
   0   6   1        7.61        7.23      0.51 o
   1   6   1        0.84        0.51      0.36 o
   2   6   1      202.16      202.04      2.47 o
   3   6   1      310.85      315.98      3.55 o
   4   6   1       78.77       77.36      1.15 o
   5   6   1        0.00       -0.24      0.30 o
   6   6   1      268.90      258.58      5.15 o
   7   6   1      118.50      118.29      2.96 o
   8   6   1        3.27        2.73      0.73 o
   9   6   1       34.40       34.47      1.63 o
  10   6   1        1.21        2.35      0.86 o
  -4   7   1       13.62       15.84      1.85 o
  -3   7   1        0.57        0.32      0.83 o
  -2   7   1        8.79        9.54      1.09 o
  -1   7   1       11.05       10.10      1.08 o
   0   7   1       31.60       31.10      1.37 o
   1   7   1        2.55        1.18      0.53 o
   2   7   1       54.19       56.63      1.39 o
   3   7   1       12.43       14.13      0.67 o
   4   7   1       24.00       28.25      1.49 o
   5   7   1       18.65       17.83      0.80 o
   6   7   1      197.17      188.35      5.17 o
   7   7   1      135.97      131.38      3.26 o
   8   7   1        1.44        0.97      0.74 o
   9   7   1        2.33        1.50      0.81 o
  10   7   1       50.78       51.15      2.12 o
  -2   8   1        3.41        3.16      1.56 o
  -1   8   1        0.85        0.36      1.10 o
   0   8   1        0.60        1.10      0.78 o
   1   8   1       44.98       42.94      1.68 o
   2   8   1       86.65       83.89      2.03 o
   3   8   1      104.87      104.64      2.55 o
   4   8   1        7.66        7.19      1.06 o
   5   8   1        0.15       -0.55      0.55 o
   6   8   1       23.32       20.29      1.62 o
   7   8   1        9.75       12.19      1.38 o
   8   8   1        4.23        3.28      1.04 o
   9   8   1        0.00        0.52      1.01 o
  -1   9   1       13.64       15.50      2.68 o
   0   9   1        8.95        9.51      1.28 o
   1   9   1        1.01        1.77      0.97 o
   2   9   1       18.82       19.46      2.85 o
   3   9   1       53.71       54.31      3.15 o
   4   9   1        1.53        2.09      1.06 o
   5   9   1       11.84       15.60      1.52 o
   6   9   1       17.38       16.32      2.82 o
   7   9   1        1.33       -0.11      0.91 o
   8   9   1        4.15        1.83      2.56 o
   9   9   1       39.43       42.59      2.81 o
   1  10   1        3.62        2.80      1.15 o
   2  10   1        1.70       -0.26      1.00 o
   3  10   1       30.33       33.96      3.66 o
   4  10   1       52.40       64.02      3.11 o
   5  10   1       17.37       18.77      1.74 o
   6  10   1        3.41        4.99      1.38 o
   7  10   1        0.35        0.68      1.12 o
  -7 -10   2       44.77       47.50      2.71 o
  -6 -10   2        0.53        0.63      1.07 o
  -5 -10   2        2.08        3.15      1.23 o
  -4 -10   2       42.22       45.06      1.86 o
  -3 -10   2       76.41       84.29      3.37 o
  -2 -10   2        0.45        0.79      1.36 o
  -8  -9   2       86.67       93.03      4.06 o
  -7  -9   2       45.07       47.45      2.48 o
  -6  -9   2        0.87        1.58      1.02 o
  -5  -9   2       40.99       41.88      4.46 o
  -4  -9   2        2.93        2.17      0.61 o
  -3  -9   2        0.12       -0.69      0.69 o
  -2  -9   2        0.01       -0.23      1.15 o
  -1  -9   2        9.43       14.03      1.87 o
   0  -9   2       46.31       51.97      2.39 o
   1  -9   2       14.67       17.60      1.65 o
  -9  -8   2        7.32        7.85      1.21 o
  -8  -8   2        0.87        0.59      0.87 o
  -7  -8   2        0.00       -0.24      0.98 o
  -6  -8   2       44.48       46.88      1.86 o
  -5  -8   2      105.62      100.65      2.83 o
  -4  -8   2      134.53      128.20      2.57 o
  -3  -8   2       21.78       23.61      1.02 o
  -2  -8   2        8.68        8.85      1.58 o
  -1  -8   2      119.93      120.99      2.85 o
   0  -8   2        9.06       10.29      1.07 o
   1  -8   2        6.81        5.68      1.02 o
   2  -8   2        2.81        3.22      1.37 o
  -9  -7   2       32.66       35.74      1.63 o
  -8  -7   2       87.48       92.38      2.58 o
  -7  -7   2       78.25       75.91      2.25 o
  -6  -7   2       20.99       20.22      2.00 o
  -5  -7   2        4.95        5.42      0.78 o
  -4  -7   2       20.97       20.33      1.19 o
  -3  -7   2       67.25       68.70      1.43 o
  -2  -7   2      148.48      149.13      2.64 o
  -1  -7   2      144.02      129.71      2.86 o
   0  -7   2      251.99      242.91      4.02 o
   1  -7   2        0.35       -0.07      0.71 o
   2  -7   2       15.48       13.06      1.11 o
   3  -7   2       19.92       23.84      2.88 o
   4  -7   2       54.80       52.48      3.59 o
 -10  -6   2        8.54        7.64      0.90 o
  -9  -6   2       28.03       30.61      1.41 o
  -8  -6   2       21.40       20.18      1.14 o
  -7  -6   2       22.61       19.30      0.98 o
  -6  -6   2        9.60        9.29      1.06 o
  -5  -6   2       35.46       35.66      1.20 o
  -4  -6   2      135.03      131.69      2.32 o
  -3  -6   2       10.75       11.92      0.51 o
  -2  -6   2      344.97      333.62      4.01 o
  -1  -6   2      718.14      694.36      7.82 o
   0  -6   2       30.98       29.38      1.03 o
   1  -6   2       81.92       75.21      1.76 o
   2  -6   2       14.20       13.04      0.91 o
   3  -6   2      109.82      110.73      2.68 o
   4  -6   2       21.44       22.83      1.27 o
   5  -6   2       11.85       12.06      1.11 o
 -10  -5   2        0.09       -0.09      0.60 o
  -9  -5   2        1.96        1.00      0.61 o
  -8  -5   2       26.25       28.89      1.50 o
  -7  -5   2       15.17       16.30      0.72 o
  -6  -5   2       62.04       62.31      1.52 o
  -5  -5   2      102.24      105.46      2.04 o
  -4  -5   2      165.61      173.27      2.45 o
  -3  -5   2      281.30      285.10      3.46 o
  -2  -5   2      262.66      257.02      2.75 o
  -1  -5   2        4.32        5.49      0.42 o
   0  -5   2        1.91        1.98      0.39 o
   1  -5   2       62.52       57.90      1.15 o
   2  -5   2       10.05       11.03      0.71 o
   3  -5   2       30.58       30.36      1.17 o
   4  -5   2       29.55       30.52      1.51 o
   5  -5   2        7.37        8.23      0.71 o
   6  -5   2        3.89        1.07      1.03 o
 -10  -4   2        0.41       -0.58      0.58 o
  -9  -4   2       39.15       43.33      1.51 o
  -8  -4   2       56.19       59.29      1.89 o
  -7  -4   2      164.41      158.53      3.38 o
  -6  -4   2       81.55       76.41      1.29 o
  -5  -4   2       51.08       50.84      0.97 o
  -4  -4   2        8.86        9.35      0.48 o
  -3  -4   2      349.95      411.61      5.02 o
  -2  -4   2      380.64      410.96      3.85 o
  -1  -4   2        3.31        1.44      0.28 o
   0  -4   2      136.94      133.24      1.73 o
   1  -4   2      191.44      190.23      2.34 o
   2  -4   2      117.63      114.63      1.93 o
   3  -4   2       40.71       43.97      1.18 o
   4  -4   2        0.16        0.59      0.52 o
   5  -4   2       14.83       15.51      0.79 o
   6  -4   2        1.85        1.27      0.90 o
   7  -4   2        0.70        1.15      1.07 o
 -10  -3   2       12.49       14.25      1.67 o
  -9  -3   2        5.20        4.71      0.69 o
  -8  -3   2        0.01        0.17      0.39 o
  -7  -3   2       25.63       25.22      0.94 o
  -6  -3   2        8.42        9.12      0.37 o
  -5  -3   2      142.52      152.84      2.68 o
  -4  -3   2      663.11      702.93      9.08 o
  -3  -3   2     2712.07     2852.01     30.21 o
  -2  -3   2      520.18      524.66      5.71 o
  -1  -3   2       42.06       61.76      0.83 o
   0  -3   2      229.30      209.17      3.11 o
   1  -3   2      237.27      246.15      2.77 o
   2  -3   2       12.39       14.49      0.51 o
   3  -3   2      188.34      177.04      2.40 o
   4  -3   2       16.74       15.90      0.76 o
   5  -3   2       18.44       19.44      0.86 o
   6  -3   2       10.96       10.54      1.16 o
   7  -3   2        0.21        1.87      0.94 o
  -9  -2   2        3.33        4.17      0.71 o
  -8  -2   2       47.66       43.38      1.21 o
  -7  -2   2      129.82      123.41      2.20 o
  -6  -2   2        5.40        5.14      1.06 o
  -5  -2   2      172.03      175.28      2.96 o
  -4  -2   2      258.91      272.63      4.27 o
  -3  -2   2      137.98      120.04      2.45 o
  -2  -2   2      327.43      399.89      4.37 o
  -1  -2   2      808.55      850.15      7.19 o
   0  -2   2      105.93      110.08      1.14 o
   1  -2   2      123.10      139.42      1.59 o
   2  -2   2        9.67        8.47      0.38 o
   3  -2   2      133.05      135.20      1.86 o
   4  -2   2      432.34      424.03      4.58 o
   5  -2   2      160.61      147.49      2.21 o
   6  -2   2        3.18        3.40      1.47 o
   7  -2   2        0.01       -0.73      0.73 o
   8  -2   2        0.05        0.70      1.08 o
  -9  -1   2        2.77        2.09      0.74 o
  -8  -1   2       19.92       20.36      1.12 o
  -7  -1   2       17.87       17.50      0.77 o
  -6  -1   2      167.62      159.05      2.36 o
  -5  -1   2       22.74       26.51      0.89 o
  -4  -1   2      308.90      305.88      4.75 o
  -3  -1   2      500.15      519.06     11.21 o
  -2  -1   2      554.60      569.33      8.58 o
  -1  -1   2       79.89       80.34      0.89 o
   0  -1   2     2720.42     2550.99     21.35 o
   1  -1   2      530.43      515.05      4.26 o
   2  -1   2        0.11       -0.17      0.20 o
   3  -1   2        4.68        2.52      0.27 o
   4  -1   2        0.07        1.20      0.29 o
   5  -1   2      116.88      124.25      2.03 o
   6  -1   2       14.36       12.46      1.06 o
   7  -1   2       19.94       15.19      1.21 o
   8  -1   2        5.46        5.63      1.03 o
   9  -1   2       23.98       22.80      1.68 o
  -9   0   2        8.65        8.75      1.12 o
  -8   0   2        4.25        2.74      0.74 o
  -7   0   2       39.84       39.18      2.33 o
  -6   0   2       40.06       39.55      2.82 o
  -5   0   2       62.70       64.03      1.20 o
  -4   0   2       25.25       26.15      0.58 o
  -3   0   2      206.92      197.78      3.60 o
  -2   0   2       76.39       86.69      1.52 o
  -1   0   2      949.77      943.86     10.26 o
   0   0   2      619.08      581.58      4.54 o
   1   0   2       42.79       47.14      0.54 o
   2   0   2       66.63       80.37      0.89 o
   3   0   2      694.08      752.29      7.59 o
   4   0   2     1588.45     1672.48     15.56 o
   5   0   2       62.78       71.63      1.28 o
   6   0   2       96.19       96.19      2.67 o
   7   0   2        5.50        6.19      0.89 o
   8   0   2       92.58       84.02      3.05 o
   9   0   2       14.47       12.72      1.29 o
  -8   1   2       28.45       25.66      1.45 o
  -7   1   2       37.75       36.02      1.51 o
  -6   1   2       27.42       28.40      1.08 o
  -5   1   2       31.51       33.54      0.90 o
  -4   1   2       79.23       81.93      1.29 o
  -3   1   2       15.41       15.57      0.47 o
  -2   1   2       37.97       37.39      0.61 o
  -1   1   2      233.36      253.61      2.17 o
   0   1   2     3658.14     3560.29     26.94 o
   1   1   2       12.86        9.72      0.25 o
   2   1   2        4.37        2.37      0.21 o
   3   1   2        9.78        8.16      0.31 o
   4   1   2      268.97      270.06      2.75 o
   5   1   2        6.85        4.91      0.39 o
   6   1   2        0.05        1.11      0.42 o
   7   1   2       24.92       24.33      2.04 o
   8   1   2       24.32       22.21      1.58 o
   9   1   2       16.42       21.24      1.46 o
  -8   2   2        0.98        0.45      0.84 o
  -7   2   2        2.70        3.64      0.85 o
  -6   2   2        0.91        0.32      0.62 o
  -5   2   2       14.02       14.33      1.07 o
  -4   2   2       13.80       13.20      0.52 o
  -3   2   2      167.38      177.80      2.44 o
  -2   2   2       44.37       41.74      0.77 o
  -1   2   2      257.89      243.09      2.33 o
   0   2   2       77.29       71.07      0.73 o
   1   2   2     1677.22     1667.07     12.88 o
   2   2   2        0.28        0.53      0.19 o
   3   2   2      187.50      210.22      2.07 o
   4   2   2        0.35        0.37      0.20 o
   5   2   2       56.64       69.24      1.17 o
   6   2   2       62.08       63.40      1.19 o
   7   2   2       37.41       40.12      1.57 o
   8   2   2        3.19        4.68      0.81 o
   9   2   2        0.42        0.42      0.71 o
  10   2   2        2.18        2.06      1.26 o
  -7   3   2        1.08        0.54      0.84 o
  -6   3   2       14.10       15.62      1.18 o
  -5   3   2       57.05       59.24      3.04 o
  -4   3   2       71.77       76.80      2.62 o
  -3   3   2       23.66       21.15      0.78 o
  -2   3   2        1.91        2.05      0.23 o
  -1   3   2        4.72        4.77      0.28 o
   0   3   2       29.32       29.87      0.51 o
   1   3   2      114.34      124.97      1.25 o
   2   3   2      673.41      732.04      6.31 o
   3   3   2       47.66       60.93      0.93 o
   4   3   2        9.63        6.05      0.27 o
   5   3   2       60.24       61.77      1.10 o
   6   3   2      298.78      321.24      5.02 o
   7   3   2       62.95       62.71      1.93 o
   8   3   2        0.39       -0.34      0.68 o
   9   3   2        0.30       -0.66      0.66 o
  10   3   2        0.00       -0.48      0.77 o
  -6   4   2        5.94        4.94      1.30 o
  -5   4   2        5.47        5.32      0.90 o
  -4   4   2       12.26       10.39      0.94 o
  -3   4   2        0.13        1.02      0.58 o
  -2   4   2        0.25        0.61      0.27 o
  -1   4   2        3.21        5.88      0.37 o
   0   4   2      345.47      367.71      3.74 o
   1   4   2     2421.98     2542.67     24.96 o
   2   4   2       35.52       35.54      1.02 o
   3   4   2      290.24      368.49      3.71 o
   4   4   2      161.04      187.31      1.86 o
   5   4   2      126.90      129.78      1.55 o
   6   4   2       93.25      101.35      1.84 o
   7   4   2       12.75       11.56      0.93 o
   8   4   2        9.23        8.50      0.91 o
   9   4   2        9.66       11.57      1.09 o
  10   4   2        4.62        6.97      1.03 o
  -6   5   2        2.54        4.66      1.10 o
  -5   5   2        0.14        0.55      0.80 o
  -4   5   2        4.89        5.16      0.89 o
  -3   5   2       48.83       49.38      1.82 o
  -2   5   2       37.41       38.51      0.99 o
  -1   5   2        3.37        2.47      0.38 o
   0   5   2       12.19       12.93      0.50 o
   1   5   2        6.99        7.61      0.46 o
   2   5   2       89.16       79.06      1.25 o
   3   5   2       23.42       24.02      0.68 o
   4   5   2        0.44        0.39      0.27 o
   5   5   2       16.58       15.70      0.53 o
   6   5   2      228.87      221.09      3.88 o
   7   5   2       44.00       41.47      1.60 o
   8   5   2       43.77       43.30      1.70 o
   9   5   2        2.21        2.19      0.78 o
  10   5   2        0.98        0.94      0.92 o
  -5   6   2       15.36       17.76      2.28 o
  -4   6   2       38.15       42.73      2.70 o
  -3   6   2        7.01        6.91      0.63 o
  -2   6   2        2.47        2.68      0.52 o
  -1   6   2        2.23        3.51      0.46 o
   0   6   2       42.14       47.88      0.99 o
   1   6   2       50.89       51.60      1.09 o
   2   6   2        1.09        0.20      0.38 o
   3   6   2        1.52        1.49      0.49 o
   4   6   2       31.95       33.41      0.92 o
   5   6   2      253.95      258.30      3.22 o
   6   6   2        7.11        8.52      0.74 o
   7   6   2        3.45        5.17      0.78 o
   8   6   2        0.49        0.52      0.66 o
   9   6   2        3.42        4.64      0.90 o
  10   6   2        4.58        4.52      0.98 o
  -4   7   2        1.92        2.04      1.81 o
  -3   7   2       20.44       22.74      1.27 o
  -2   7   2        6.98       10.36      1.05 o
  -1   7   2        8.82        7.43      1.14 o
   0   7   2        0.59        1.90      0.64 o
   1   7   2      166.46      159.05      2.94 o
   2   7   2      190.23      183.28      2.90 o
   3   7   2       19.24       16.31      0.92 o
   4   7   2        1.03        0.12      0.48 o
   5   7   2        8.43        8.70      0.72 o
   6   7   2        0.73        0.58      0.61 o
   7   7   2        0.69       -0.48      0.60 o
   8   7   2       79.46       75.19      2.42 o
   9   7   2        6.78        6.06      0.98 o
  10   7   2        0.14        0.30      0.81 o
  -2   8   2        3.33        3.23      1.12 o
  -1   8   2        1.97        3.80      1.17 o
   0   8   2       15.93       14.71      2.47 o
   1   8   2        0.14        0.18      0.78 o
   2   8   2        0.60        0.77      0.75 o
   3   8   2        1.04       -0.09      0.58 o
   4   8   2        8.92        7.43      0.89 o
   5   8   2       18.94       19.19      1.32 o
   6   8   2        8.26       10.37      0.80 o
   7   8   2       41.02       41.39      2.91 o
   8   8   2       23.34       18.75      1.73 o
   9   8   2       24.28       23.48      1.89 o
  -1   9   2        4.46        2.73      1.28 o
   0   9   2        5.23        4.76      1.40 o
   1   9   2       34.72       32.32      1.61 o
   2   9   2       20.95       22.98      1.38 o
   3   9   2        8.73        9.52      1.06 o
   4   9   2       16.99       17.35      1.40 o
   5   9   2       58.40       59.24      3.36 o
   6   9   2        8.41        9.44      0.88 o
   7   9   2       16.41       15.01      1.64 o
   8   9   2        0.19        2.96      1.19 o
   9   9   2        6.68        5.28      1.37 o
   1  10   2        3.54        1.26      1.96 o
   2  10   2       22.67       20.70      1.71 o
   3  10   2       11.19        9.84      2.50 o
   4  10   2        3.97        2.50      1.79 o
   5  10   2        5.68        6.17      2.16 o
   6  10   2       24.42       28.36      1.62 o
   7  10   2        0.69       -0.56      1.09 o
  -6 -10   3       26.80       24.87      2.76 o
  -5 -10   3       60.51       61.81      3.19 o
  -4 -10   3        0.24       -0.78      0.98 o
  -3 -10   3        0.41        1.86      1.22 o
  -2 -10   3       42.08       40.76      3.52 o
  -8  -9   3        0.50        0.89      0.97 o
  -7  -9   3       14.74       11.40      1.44 o
  -6  -9   3      164.02      172.15      5.25 o
  -5  -9   3       39.11       41.25      2.73 o
  -4  -9   3        0.30       -0.13      0.78 o
  -3  -9   3        0.09        0.14      0.90 o
  -2  -9   3        4.84        5.72      1.39 o
  -1  -9   3        8.27       13.82      3.01 o
   0  -9   3        0.48        1.71      1.36 o
  -9  -8   3       28.89       30.81      1.86 o
  -8  -8   3       37.19       34.21      3.25 o
  -7  -8   3       46.66       46.25      1.90 o
  -6  -8   3        2.87        1.58      0.75 o
  -5  -8   3       22.36       21.34      1.95 o
  -4  -8   3        6.68        7.69      1.06 o
  -3  -8   3       58.06       56.92      1.85 o
  -2  -8   3        8.31        5.79      0.95 o
  -1  -8   3        1.44        1.85      0.75 o
   0  -8   3       11.87       14.15      1.20 o
   1  -8   3       49.47       52.53      2.10 o
   2  -8   3       11.78       13.42      1.80 o
  -9  -7   3        0.35       -0.68      0.68 o
  -8  -7   3        1.13        1.08      0.65 o
  -7  -7   3       20.64       21.18      1.88 o
  -6  -7   3       80.86       82.55      2.40 o
  -5  -7   3       23.91       24.01      1.29 o
  -4  -7   3      100.51       97.72      2.70 o
  -3  -7   3       61.59       59.97      1.26 o
  -2  -7   3      111.86      107.66      2.21 o
  -1  -7   3       47.28       49.08      1.83 o
   0  -7   3        2.95        3.06      0.87 o
   1  -7   3       19.29       17.26      1.17 o
   2  -7   3       59.16       56.99      2.02 o
   3  -7   3        0.19       -0.32      1.13 o
   4  -7   3       14.39       10.31      1.33 o
  -9  -6   3       41.11       43.27      1.60 o
  -8  -6   3       43.64       44.04      1.46 o
  -7  -6   3       26.62       29.13      1.77 o
  -6  -6   3        6.38        5.21      0.70 o
  -5  -6   3       47.82       38.77      1.61 o
  -4  -6   3       15.19       15.58      0.86 o
  -3  -6   3        0.29        0.60      0.48 o
  -2  -6   3       12.44       12.14      0.64 o
  -1  -6   3       19.80       17.78      0.79 o
   0  -6   3        4.73        4.42      0.58 o
   1  -6   3      176.80      178.70      4.58 o
   2  -6   3       19.76       22.68      1.13 o
   3  -6   3        6.74        6.89      1.07 o
   4  -6   3        3.96        5.66      2.12 o
   5  -6   3       33.19       34.91      1.81 o
  -9  -5   3        8.08        7.91      0.74 o
  -8  -5   3        8.07        8.27      0.59 o
  -7  -5   3       29.00       29.60      0.90 o
  -6  -5   3        0.14        0.10      0.50 o
  -5  -5   3       64.45       67.64      1.43 o
  -4  -5   3       97.82      106.88      1.71 o
  -3  -5   3      113.01      117.72      1.73 o
  -2  -5   3      486.49      470.98      4.69 o
  -1  -5   3       66.62       67.64      1.13 o
   0  -5   3       53.27       52.91      1.81 o
   1  -5   3        0.02       -0.27      0.38 o
   2  -5   3        0.34       -0.09      0.48 o
   3  -5   3        0.38        0.78      0.59 o
   4  -5   3        0.04       -0.68      0.68 o
   5  -5   3        0.67        0.74      0.82 o
   6  -5   3        0.53       -0.21      0.97 o
  -9  -4   3        9.84        9.10      0.71 o
  -8  -4   3        3.88        5.40      0.45 o
  -7  -4   3       31.89       35.99      0.88 o
  -6  -4   3      115.80      121.69      1.78 o
  -5  -4   3       89.06       86.56      1.38 o
  -4  -4   3       10.53       12.46      0.45 o
  -3  -4   3       77.63       76.73      1.54 o
  -2  -4   3       73.21       72.76      1.19 o
  -1  -4   3       46.03       42.81      0.79 o
   0  -4   3        8.28       11.80      0.55 o
   1  -4   3       41.32       38.48      0.89 o
   2  -4   3        7.18        5.90      0.53 o
   3  -4   3      187.48      174.03      2.71 o
   4  -4   3       43.84       42.45      1.83 o
   5  -4   3        0.86        0.73      0.72 o
   6  -4   3        0.48       -0.24      0.73 o
   7  -4   3        1.55        2.83      1.12 o
  -9  -3   3       13.07       15.47      1.19 o
  -8  -3   3       54.25       49.11      1.11 o
  -7  -3   3      120.83      118.01      2.43 o
  -6  -3   3        5.39        4.93      0.52 o
  -5  -3   3        0.31        0.67      0.29 o
  -4  -3   3        0.84        1.69      0.67 o
  -3  -3   3        1.16        0.55      0.20 o
  -2  -3   3      868.54      942.10     10.91 o
  -1  -3   3     1194.00     1292.39     12.05 o
   0  -3   3       48.90       38.75      0.82 o
   1  -3   3      690.27      722.70      7.92 o
   2  -3   3       94.04       88.34      1.35 o
   3  -3   3      243.66      238.58      3.07 o
   4  -3   3       53.99       52.90      1.81 o
   5  -3   3        0.07        0.78      0.52 o
   6  -3   3        3.81        3.94      0.81 o
   7  -3   3        0.03       -0.88      0.88 o
  -9  -2   3        0.81       -0.41      0.52 o
  -8  -2   3        1.67        0.94      0.38 o
  -7  -2   3        0.46        0.48      0.37 o
  -6  -2   3        3.55        2.34      1.26 o
  -5  -2   3       58.06       55.57      2.30 o
  -4  -2   3       35.57       34.31      1.68 o
  -3  -2   3       96.99       97.23      1.75 o
  -2  -2   3     1026.86     1091.66     12.59 o
  -1  -2   3      761.72      763.65      7.67 o
   0  -2   3      268.50      322.05      3.21 o
   1  -2   3       24.33       26.79      0.58 o
   2  -2   3        5.60        4.46      0.44 o
   3  -2   3        0.49        0.97      0.32 o
   4  -2   3        3.18        4.55      0.43 o
   5  -2   3       96.71       96.35      1.85 o
   6  -2   3       16.01       15.28      0.81 o
   7  -2   3        3.68        2.64      0.97 o
   8  -2   3        1.35        1.20      0.99 o
  -9  -1   3        0.33        0.42      0.62 o
  -8  -1   3       17.90       15.94      1.30 o
  -7  -1   3       27.55       29.17      0.87 o
  -6  -1   3      121.44      118.49      3.41 o
  -5  -1   3      183.77      175.29      3.30 o
  -4  -1   3        0.36        0.96      0.62 o
  -3  -1   3        5.17        9.42      3.10 o
  -2  -1   3      625.00      672.11      9.84 o
  -1  -1   3       83.04       81.67      1.57 o
   0  -1   3      279.64      283.38      2.52 o
   1  -1   3      215.80      241.48      2.24 o
   2  -1   3      527.81      534.35      5.18 o
   3  -1   3      174.37      171.38      2.21 o
   4  -1   3      144.66      137.65      1.80 o
   5  -1   3       14.57       15.10      0.65 o
   6  -1   3       18.92       13.45      1.14 o
   7  -1   3        0.99        1.11      0.82 o
   8  -1   3        0.17        1.10      0.88 o
   9  -1   3        5.11        1.37      2.10 o
  -9   0   3        0.40       -0.69      0.69 o
  -8   0   3       27.60       27.30      1.32 o
  -7   0   3       69.52       66.31      1.89 o
  -6   0   3        8.47        9.98      0.57 o
  -5   0   3      110.93      110.71      1.97 o
  -4   0   3       24.21       25.20      1.03 o
  -3   0   3        0.97        2.84      0.41 o
  -2   0   3      219.61      208.51      3.31 o
  -1   0   3      903.18      937.25      9.40 o
   0   0   3      521.81      511.20      4.21 o
   1   0   3       90.08       73.79      0.80 o
   2   0   3       12.38        8.13      0.30 o
   3   0   3        0.01       -0.21      0.21 o
   4   0   3       26.62       27.75      0.67 o
   5   0   3        4.52        6.50      0.40 o
   6   0   3        3.30        4.11      0.64 o
   7   0   3        3.71        3.56      0.85 o
   8   0   3       19.92       16.60      1.53 o
   9   0   3        5.80       10.34      1.27 o
  -8   1   3        5.18        5.32      0.88 o
  -7   1   3        7.92        8.75      0.86 o
  -6   1   3      165.42      157.87      2.93 o
  -5   1   3       33.59       32.83      1.11 o
  -4   1   3       10.78       13.51      0.60 o
  -3   1   3        3.86        5.42      0.29 o
  -2   1   3       13.63       12.64      0.36 o
  -1   1   3      604.29      610.29      6.62 o
   0   1   3       22.44       25.46      0.39 o
   1   1   3      274.36      288.37      2.60 o
   2   1   3       96.02      100.58      1.09 o
   3   1   3      112.32      116.61      1.31 o
   4   1   3       24.12       23.31      0.57 o
   5   1   3       78.71       90.42      1.22 o
   6   1   3      162.00      161.21      3.10 o
   7   1   3        0.06       -0.59      0.59 o
   8   1   3        0.02       -0.47      0.68 o
   9   1   3        3.00        3.24      1.66 o
  -8   2   3        0.62        0.23      0.79 o
  -7   2   3       17.20       17.53      1.46 o
  -6   2   3       33.22       35.80      1.52 o
  -5   2   3       31.11       27.57      1.06 o
  -4   2   3       57.65       58.73      1.37 o
  -3   2   3        9.57       10.75      0.57 o
  -2   2   3       36.73       33.56      0.76 o
  -1   2   3     1036.55     1055.63      9.93 o
   0   2   3        2.08        0.41      0.17 o
   1   2   3      219.26      259.25      2.64 o
   2   2   3       31.91       28.09      0.54 o
   3   2   3      130.99      118.03      1.49 o
   4   2   3       62.51       62.27      0.93 o
   5   2   3        2.84        2.23      0.30 o
   6   2   3       33.32       35.05      0.94 o
   7   2   3       20.31       16.21      1.10 o
   8   2   3        0.53        1.48      0.76 o
   9   2   3        9.53       10.20      1.15 o
  10   2   3        0.05        0.97      1.22 o
  -7   3   3        0.81        2.30      0.89 o
  -6   3   3        0.84        1.87      0.77 o
  -5   3   3        0.00       -0.18      0.62 o
  -4   3   3        4.79        5.66      0.79 o
  -3   3   3        1.80        1.42      0.34 o
  -2   3   3       23.40       27.77      0.79 o
  -1   3   3      247.68      250.35      2.48 o
   0   3   3      297.14      282.95      2.92 o
   1   3   3      402.83      428.75      3.67 o
   2   3   3       19.29       17.85      0.54 o
   3   3   3       18.31       14.38      0.40 o
   4   3   3      232.01      251.76      2.42 o
   5   3   3       26.89       27.08      0.61 o
   6   3   3       12.55       15.25      0.80 o
   7   3   3       10.02       12.38      1.15 o
   8   3   3       66.79       63.87      2.17 o
   9   3   3        4.38        2.25      0.86 o
  10   3   3        0.04        0.80      0.92 o
  -6   4   3        3.19        2.18      0.90 o
  -5   4   3       14.46       15.84      1.19 o
  -4   4   3       26.85       30.12      1.44 o
  -3   4   3       24.05       26.58      1.30 o
  -2   4   3       15.78       14.84      0.48 o
  -1   4   3        0.69        0.04      0.24 o
   0   4   3       28.93       27.83      0.65 o
   1   4   3        5.58        4.97      0.31 o
   2   4   3        0.45        0.05      0.28 o
   3   4   3      174.96      192.61      2.31 o
   4   4   3       17.16       17.91      0.56 o
   5   4   3       66.73       81.37      1.13 o
   6   4   3       80.50       80.61      1.71 o
   7   4   3      218.26      202.45      4.36 o
   8   4   3       50.86       48.50      1.86 o
   9   4   3        3.62        3.56      0.89 o
  10   4   3       11.68        9.53      1.18 o
  -5   5   3        5.33        5.92      2.35 o
  -4   5   3       11.08        8.60      2.10 o
  -3   5   3       13.95       10.93      1.16 o
  -2   5   3        0.61       -0.15      0.35 o
  -1   5   3      100.81      103.76      1.62 o
   0   5   3      287.02      291.08      3.55 o
   1   5   3       10.26        7.53      0.54 o
   2   5   3        3.65        2.89      0.48 o
   3   5   3      142.33      151.41      2.32 o
   4   5   3       14.29       13.52      0.54 o
   5   5   3       60.55       60.43      1.08 o
   6   5   3        0.01        0.50      0.39 o
   7   5   3        0.24        0.02      0.60 o
   8   5   3        5.66        5.76      0.88 o
   9   5   3        7.20        7.55      1.01 o
  10   5   3        1.90        1.96      0.92 o
  -4   6   3       22.83       22.40      1.85 o
  -3   6   3       33.57       37.06      3.56 o
  -2   6   3       17.99       20.70      0.95 o
  -1   6   3        2.71        3.99      0.61 o
   0   6   3        1.90        1.58      0.51 o
   1   6   3       53.58       46.95      1.19 o
   2   6   3      140.20      129.83      1.87 o
   3   6   3        0.92        0.60      0.41 o
   4   6   3       13.62       14.80      0.66 o
   5   6   3       33.55       33.07      0.90 o
   6   6   3      105.03      105.31      1.79 o
   7   6   3       61.58       62.32      2.07 o
   8   6   3       31.39       31.71      2.05 o
   9   6   3        0.24        0.35      0.75 o
  10   6   3        0.67        0.79      0.86 o
  -3   7   3       36.60       37.92      2.42 o
  -2   7   3        0.55        0.72      0.60 o
  -1   7   3       58.39       53.08      2.36 o
   0   7   3        3.32        6.15      0.84 o
   1   7   3       39.08       28.80      1.35 o
   2   7   3        8.63       11.84      0.76 o
   3   7   3      156.94      140.62      2.73 o
   4   7   3      142.36      130.30      2.51 o
   5   7   3        3.84        4.71      0.66 o
   6   7   3        2.01        0.16      0.59 o
   7   7   3       58.17       63.52      2.28 o
   8   7   3       12.23       13.30      1.14 o
   9   7   3        3.12        3.80      1.02 o
  10   7   3        3.92        2.86      1.00 o
  -2   8   3        7.26        6.77      1.14 o
  -1   8   3       16.99       18.15      1.61 o
   0   8   3       15.00       20.32      2.03 o
   1   8   3       16.97       22.75      1.64 o
   2   8   3       36.84       31.11      1.59 o
   3   8   3       60.67       52.67      1.79 o
   4   8   3       22.77       22.08      1.08 o
   5   8   3        0.14       -0.45      0.63 o
   6   8   3        0.60       -0.13      0.69 o
   7   8   3       29.63       32.31      2.17 o
   8   8   3       12.47       13.39      1.60 o
   9   8   3        5.18        6.09      1.34 o
   0   9   3        3.11        0.18      2.24 o
   1   9   3        2.82        1.16      1.93 o
   2   9   3        0.78        0.18      0.82 o
   3   9   3       13.91       11.97      1.14 o
   4   9   3        7.72        8.40      1.21 o
   5   9   3        0.04       -0.56      0.86 o
   6   9   3       32.41       37.46      4.52 o
   7   9   3       53.58       53.08      2.81 o
   8   9   3       11.78       13.90      1.71 o
   2  10   3       19.47       21.96      2.62 o
   3  10   3       37.44       33.20      1.90 o
   4  10   3       35.88       36.09      2.56 o
   5  10   3       14.17       14.36      2.77 o
   6  10   3        0.28       -0.89      1.41 o
   7  10   3        0.62        1.34      0.90 o
  -5 -10   4        3.34        4.21      1.37 o
  -4 -10   4        6.48        6.18      1.75 o
  -3 -10   4        6.26        7.33      2.53 o
  -7  -9   4        0.27        0.25      0.94 o
  -6  -9   4        1.42        0.35      0.79 o
  -5  -9   4       45.39       39.22      2.45 o
  -4  -9   4       94.33      104.05      3.25 o
  -3  -9   4       29.64       30.92      1.26 o
  -2  -9   4        4.88        5.94      1.09 o
  -1  -9   4        0.02        0.44      1.23 o
   0  -9   4       19.09       27.87      3.54 o
  -8  -8   4       11.33       11.26      1.17 o
  -7  -8   4       41.73       40.58      1.80 o
  -6  -8   4       54.76       47.81      1.96 o
  -5  -8   4        8.31        9.06      1.18 o
  -4  -8   4        7.56       10.90      1.12 o
  -3  -8   4        0.47       -0.32      0.51 o
  -2  -8   4        7.66        8.37      1.38 o
  -1  -8   4        1.64        1.25      0.90 o
   0  -8   4        7.43        6.42      1.19 o
   1  -8   4        7.23        8.59      1.11 o
   2  -8   4        8.18        6.48      1.17 o
  -9  -7   4       35.38       36.07      1.56 o
  -8  -7   4       13.53       14.80      1.08 o
  -7  -7   4        5.13        6.55      0.84 o
  -6  -7   4        0.45        1.00      0.75 o
  -5  -7   4        0.15        0.29      0.62 o
  -4  -7   4       91.44       86.54      3.99 o
  -3  -7   4       21.84       19.76      1.57 o
  -2  -7   4        0.85        0.62      0.53 o
  -1  -7   4       41.30       41.60      1.65 o
   0  -7   4       24.58       28.81      1.24 o
   1  -7   4       11.46       11.54      1.07 o
   2  -7   4        6.39        8.44      1.09 o
   3  -7   4        0.06       -0.14      1.33 o
  -9  -6   4        2.15        1.42      0.64 o
  -8  -6   4       42.76       42.20      2.37 o
  -7  -6   4       19.65       21.33      1.76 o
  -6  -6   4       10.09        8.64      0.81 o
  -5  -6   4       13.07       13.66      0.95 o
  -4  -6   4      138.62      121.90      3.00 o
  -3  -6   4      145.82      135.67      3.29 o
  -2  -6   4      158.53      161.51      2.64 o
  -1  -6   4        4.37        3.46      0.55 o
   0  -6   4        4.08        4.59      0.66 o
   1  -6   4        3.69        2.05      0.65 o
   2  -6   4        3.15        2.20      0.81 o
   3  -6   4        9.37        8.30      1.02 o
   4  -6   4        1.85        2.76      1.20 o
  -9  -5   4       67.59       67.04      2.94 o
  -8  -5   4       46.65       46.72      1.18 o
  -7  -5   4        5.54        6.15      0.51 o
  -6  -5   4       14.13       16.07      0.74 o
  -5  -5   4       24.82       22.32      1.65 o
  -4  -5   4       15.45       17.33      0.64 o
  -3  -5   4        0.42        0.20      0.35 o
  -2  -5   4        3.50        3.87      0.33 o
  -1  -5   4        7.68        9.48      0.48 o
   0  -5   4       31.08       30.31      0.87 o
   1  -5   4       84.96       87.27      1.74 o
   2  -5   4       19.71       18.59      0.87 o
   3  -5   4       25.33       24.48      1.23 o
   4  -5   4        5.24        5.37      0.86 o
   5  -5   4        0.38        0.23      1.24 o
  -9  -4   4        8.69        9.56      1.33 o
  -8  -4   4       15.77       14.88      0.70 o
  -7  -4   4       11.51       10.76      0.74 o
  -6  -4   4        1.60        0.79      0.25 o
  -5  -4   4        9.99       10.69      0.46 o
  -4  -4   4      107.69      112.95      2.49 o
  -3  -4   4      320.88      339.86      4.74 o
  -2  -4   4       44.10       43.74      0.89 o
  -1  -4   4        8.68        8.10      0.38 o
   0  -4   4      228.32      223.40      2.93 o
   1  -4   4        1.49        1.62      0.40 o
   2  -4   4        2.60        3.47      0.47 o
   3  -4   4        2.31        2.00      0.59 o
   4  -4   4        4.81        5.03      0.73 o
   5  -4   4        1.18        0.28      0.88 o
   6  -4   4        6.08        7.38      1.01 o
  -9  -3   4        2.73        3.25      0.54 o
  -8  -3   4        0.01        0.24      1.47 o
  -7  -3   4       58.93       59.01      2.87 o
  -6  -3   4       33.29       33.67      2.06 o
  -5  -3   4        7.45        6.99      0.48 o
  -4  -3   4       11.92       12.45      0.48 o
  -3  -3   4       57.88       46.51      0.83 o
  -2  -3   4       63.19       65.06      1.12 o
  -1  -3   4      382.63      400.76      3.95 o
   0  -3   4      119.98      131.97      1.78 o
   1  -3   4      109.53      110.34      1.63 o
   2  -3   4       19.09       17.00      0.83 o
   3  -3   4        8.94       10.04      0.60 o
   4  -3   4       17.38       15.85      0.89 o
   5  -3   4      132.25      124.15      4.47 o
   6  -3   4        7.15        8.65      0.87 o
   7  -3   4        3.62        5.06      1.16 o
  -9  -2   4        0.02       -0.65      0.65 o
  -8  -2   4       19.51       18.66      0.78 o
  -7  -2   4       20.98       20.83      2.52 o
  -6  -2   4       59.51       52.40      3.25 o
  -5  -2   4      103.09      102.54      3.49 o
  -4  -2   4        1.15        2.43      0.27 o
  -3  -2   4      289.56      288.89      5.18 o
  -2  -2   4      159.97      174.69      2.26 o
  -1  -2   4       16.02       18.04      0.52 o
   0  -2   4        0.84        0.79      0.22 o
   1  -2   4       11.86       10.98      0.44 o
   2  -2   4       11.08        7.21      0.42 o
   3  -2   4        1.62        1.73      0.38 o
   4  -2   4      232.76      215.18      3.09 o
   5  -2   4       16.46       15.70      0.91 o
   6  -2   4        2.05        2.52      0.77 o
   7  -2   4        9.60       11.06      1.40 o
   8  -2   4        2.77        1.95      1.07 o
  -9  -1   4        0.31        0.38      0.84 o
  -8  -1   4        0.66        1.39      0.74 o
  -7  -1   4        0.16        0.74      0.63 o
  -6  -1   4        5.44        5.90      1.67 o
  -5  -1   4        6.55        5.56      1.01 o
  -4  -1   4       14.21       13.05      0.48 o
  -3  -1   4      341.47      336.44      5.22 o
  -2  -1   4      211.98      183.21      2.29 o
  -1  -1   4       87.78       81.00      1.21 o
   0  -1   4       10.22       10.49      0.32 o
   1  -1   4      242.81      252.27      2.63 o
   2  -1   4        4.40        5.87      0.36 o
   3  -1   4       16.66       15.85      0.55 o
   4  -1   4      157.05      156.18      2.20 o
   5  -1   4       55.47       62.14      1.42 o
   6  -1   4        0.04       -0.17      0.50 o
   7  -1   4        3.06        2.62      0.89 o
   8  -1   4        0.15       -0.80      0.80 o
  -8   0   4        4.55        4.48      0.99 o
  -7   0   4       27.65       26.05      1.16 o
  -6   0   4      232.68      225.97      4.28 o
  -5   0   4       88.40       91.60      1.47 o
  -4   0   4       12.14       15.56      0.67 o
  -3   0   4      283.03      305.13      4.80 o
  -2   0   4       28.41       30.18      0.56 o
  -1   0   4     1451.47     1600.13     16.96 o
   0   0   4       16.22       23.47      0.49 o
   1   0   4      653.23      652.70      5.91 o
   2   0   4        2.27        1.24      0.33 o
   3   0   4        5.24        3.73      0.32 o
   4   0   4      162.40      171.09      2.14 o
   5   0   4       30.82       30.04      0.84 o
   6   0   4       51.01       46.48      1.24 o
   7   0   4        0.16       -0.15      0.71 o
   8   0   4        0.01        0.62      0.87 o
   9   0   4        1.15        2.05      1.28 o
  -8   1   4        0.00        0.47      0.95 o
  -7   1   4       17.79       15.06      3.24 o
  -6   1   4       53.55       53.25      1.67 o
  -5   1   4       16.97       14.99      1.20 o
  -4   1   4       55.07       56.86      1.14 o
  -3   1   4      160.80      152.97      1.95 o
  -2   1   4      157.47      205.70      2.57 o
  -1   1   4       65.92       50.66      0.90 o
   0   1   4      744.20      789.26      7.09 o
   1   1   4      731.42      746.17      6.43 o
   2   1   4        5.45        3.48      0.28 o
   3   1   4        0.46        1.55      0.27 o
   4   1   4        2.83        3.17      0.34 o
   5   1   4       26.79       21.50      0.79 o
   6   1   4        4.12        5.34      0.56 o
   7   1   4        1.40        1.80      0.77 o
   8   1   4        5.35        5.82      1.00 o
   9   1   4        3.67        4.42      1.06 o
  -7   2   4        1.84        2.52      1.94 o
  -6   2   4        2.90        4.33      0.99 o
  -5   2   4       22.16       20.50      1.95 o
  -4   2   4       88.16       91.15      2.20 o
  -3   2   4        0.55       -0.02      0.28 o
  -2   2   4       93.90       86.13      2.33 o
  -1   2   4      134.06      145.45      2.27 o
   0   2   4       63.57       69.21      0.88 o
   1   2   4      133.66      155.06      1.57 o
   2   2   4      101.32      108.29      1.26 o
   3   2   4       37.13       43.40      0.77 o
   4   2   4      101.48      102.98      1.43 o
   5   2   4      329.16      340.20      3.77 o
   6   2   4       71.40       73.26      1.44 o
   7   2   4        0.01       -0.28      0.67 o
   8   2   4       10.67       10.17      1.06 o
   9   2   4        0.18       -0.37      0.78 o
  10   2   4        0.40       -0.05      0.95 o
  -7   3   4       15.15       15.20      1.81 o
  -6   3   4        4.61        3.95      2.01 o
  -5   3   4       15.99       16.40      4.22 o
  -4   3   4       34.66       37.87      1.48 o
  -3   3   4       26.02       25.71      0.88 o
  -2   3   4        5.15        7.09      0.43 o
  -1   3   4       35.53       37.26      0.95 o
   0   3   4        0.41        1.06      0.22 o
   1   3   4      373.74      378.22      3.44 o
   2   3   4      116.80      112.53      1.38 o
   3   3   4       18.88       16.34      0.52 o
   4   3   4       38.80       45.65      0.90 o
   5   3   4       45.46       43.43      0.90 o
   6   3   4        5.44        5.59      0.49 o
   7   3   4       20.58       17.98      1.23 o
   8   3   4        6.17        3.97      0.87 o
   9   3   4        0.27       -0.15      0.78 o
  10   3   4       21.87       22.90      1.66 o
  -6   4   4       41.46       42.55      1.95 o
  -5   4   4        4.64        7.00      1.04 o
  -4   4   4       46.95       42.41      1.70 o
  -3   4   4        2.13        1.38      0.64 o
  -2   4   4      139.74      152.62      2.91 o
  -1   4   4      107.46      108.65      1.39 o
   0   4   4      366.27      373.77      3.83 o
   1   4   4      247.04      241.63      2.51 o
   2   4   4       83.30       69.89      1.03 o
   3   4   4       19.73       21.42      0.75 o
   4   4   4       11.55       12.23      0.51 o
   5   4   4       13.33       14.31      0.49 o
   6   4   4       19.36       20.44      0.72 o
   7   4   4        3.77        3.57      1.26 o
   8   4   4        9.42        8.15      1.01 o
   9   4   4       27.85       26.30      1.56 o
  10   4   4        9.89       11.05      1.29 o
  -5   5   4        0.34        0.31      1.01 o
  -4   5   4        6.66        8.56      1.09 o
  -3   5   4       67.68       69.76      3.29 o
  -2   5   4       27.96       25.23      1.87 o
  -1   5   4       22.00       20.46      0.74 o
   0   5   4        0.29        0.61      0.37 o
   1   5   4       59.55       64.41      1.50 o
   2   5   4        3.54        1.48      0.38 o
   3   5   4        1.66        2.95      0.42 o
   4   5   4        7.46        8.26      0.45 o
   5   5   4      209.50      215.34      3.08 o
   6   5   4      218.65      213.77      3.06 o
   7   5   4       39.84       39.88      1.67 o
   8   5   4        9.32       10.18      1.07 o
   9   5   4        0.30        0.59      0.77 o
  10   5   4        4.84        4.82      1.07 o
  -4   6   4       27.86       26.14      2.02 o
  -3   6   4        0.47        0.05      1.00 o
  -2   6   4       37.88       42.05      2.27 o
  -1   6   4       56.96       58.24      1.45 o
   0   6   4       20.44       22.89      0.88 o
   1   6   4       12.52       13.74      0.75 o
   2   6   4      215.54      219.40      3.23 o
   3   6   4      139.35      125.85      2.16 o
   4   6   4       91.74       82.33      2.27 o
   5   6   4        6.86        8.64      0.58 o
   6   6   4       20.81       18.25      0.78 o
   7   6   4        0.04        0.32      0.45 o
   8   6   4        1.56        3.05      0.82 o
   9   6   4        3.43        4.28      1.45 o
  10   6   4        3.46        4.12      1.03 o
  -3   7   4        5.08        5.37      1.70 o
  -2   7   4       36.10       38.08      2.38 o
  -1   7   4       45.75       49.86      1.87 o
   0   7   4        0.80        0.50      0.62 o
   1   7   4        2.64        1.71      0.62 o
   2   7   4       25.40       21.74      1.16 o
   3   7   4      179.44      148.18      2.79 o
   4   7   4        3.10        2.90      0.86 o
   5   7   4      297.20      279.74      4.42 o
   6   7   4       75.18       72.04      1.98 o
   7   7   4       11.14       11.71      0.84 o
   8   7   4        4.94        5.09      1.17 o
   9   7   4       17.85       16.33      1.72 o
  -2   8   4       12.09       12.14      2.54 o
  -1   8   4       12.25       10.74      1.72 o
   0   8   4       12.50       16.62      1.75 o
   1   8   4       96.59       95.04      2.86 o
   2   8   4       20.21       23.90      1.31 o
   3   8   4        0.08       -0.68      0.68 o
   4   8   4       50.15       42.56      1.67 o
   5   8   4       50.85       44.46      1.67 o
   6   8   4       45.87       51.43      2.03 o
   7   8   4        7.35        9.97      1.08 o
   8   8   4        0.37        1.35      1.13 o
   9   8   4        1.57        1.40      1.17 o
   0   9   4        8.64        9.62      2.47 o
   1   9   4       11.97       13.65      1.64 o
   2   9   4       36.93       39.14      1.76 o
   3   9   4       49.27       44.40      2.22 o
   4   9   4        4.48        5.15      1.34 o
   5   9   4        0.37        0.11      1.10 o
   6   9   4        6.62        5.07      1.39 o
   7   9   4       14.05       16.09      1.84 o
   8   9   4        5.41        7.56      1.53 o
   3  10   4       17.10       21.37      1.50 o
   4  10   4       17.11       16.02      3.34 o
   5  10   4       19.42       14.48      1.89 o
   6  10   4       20.10       20.46      2.06 o
  -6  -9   5        0.50        0.34      1.06 o
  -5  -9   5        0.68       -0.05      1.74 o
  -4  -9   5        2.34        5.16      1.07 o
  -3  -9   5        1.29        2.59      0.99 o
  -2  -9   5       24.10       26.44      1.41 o
  -1  -9   5        2.66        3.23      1.65 o
  -7  -8   5        2.74        3.93      0.91 o
  -6  -8   5       62.99       61.90      2.28 o
  -5  -8   5       57.62       58.57      2.23 o
  -4  -8   5       32.45       34.92      3.36 o
  -3  -8   5        5.36        5.55      1.02 o
  -2  -8   5        1.42        2.26      0.71 o
  -1  -8   5        4.18        4.43      1.05 o
   0  -8   5        8.39        8.77      1.58 o
   1  -8   5        2.01        0.98      1.42 o
  -8  -7   5       14.43       13.80      1.46 o
  -7  -7   5       51.90       51.95      1.89 o
  -6  -7   5        0.19       -0.32      0.62 o
  -5  -7   5        5.79        6.84      0.89 o
  -4  -7   5       50.86       44.53      1.84 o
  -3  -7   5       23.67       20.72      1.35 o
  -2  -7   5        0.10        0.15      0.53 o
  -1  -7   5        8.52        6.41      1.01 o
   0  -7   5        1.05        1.46      0.76 o
   1  -7   5        7.77        7.79      1.37 o
   2  -7   5       19.53       21.96      1.41 o
   3  -7   5        4.45        4.48      1.45 o
  -9  -6   5       37.64       33.31      1.87 o
  -8  -6   5       67.66       65.60      1.91 o
  -7  -6   5        1.36        0.17      0.54 o
  -6  -6   5       46.22       39.73      1.52 o
  -5  -6   5        0.10       -0.09      0.54 o
  -4  -6   5       14.92        9.54      0.94 o
  -3  -6   5        0.14        0.39      0.62 o
  -2  -6   5      217.19      190.53      3.09 o
  -1  -6   5       59.91       58.29      1.57 o
   0  -6   5        0.53        0.82      0.58 o
   1  -6   5        0.60        0.57      0.62 o
   2  -6   5        6.65        8.28      0.97 o
   3  -6   5        6.22        5.03      0.95 o
   4  -6   5        1.92        3.41      1.33 o
  -9  -5   5        4.53        3.77      0.87 o
  -8  -5   5        2.63        2.52      0.74 o
  -7  -5   5       31.76       29.83      0.93 o
  -6  -5   5        6.33        7.77      0.58 o
  -5  -5   5       11.96       14.67      0.75 o
  -4  -5   5       13.39       15.31      0.80 o
  -3  -5   5      229.46      201.50      5.01 o
  -2  -5   5       88.29       75.76      1.86 o
  -1  -5   5        4.59        5.81      0.53 o
   0  -5   5        8.31        9.49      0.65 o
   1  -5   5        1.42        1.24      0.55 o
   2  -5   5        6.24        6.83      0.76 o
   3  -5   5       18.19       18.24      1.17 o
   4  -5   5        6.42        5.17      1.08 o
   5  -5   5        0.49       -0.21      1.08 o
  -9  -4   5       16.10       18.76      3.08 o
  -8  -4   5       24.82       24.28      2.54 o
  -7  -4   5       53.09       58.33      2.93 o
  -6  -4   5       54.26       52.05      1.11 o
  -5  -4   5        0.05       -0.21      0.31 o
  -4  -4   5        1.29        1.13      0.35 o
  -3  -4   5       26.63       23.80      0.73 o
  -2  -4   5        0.64        0.06      0.31 o
  -1  -4   5        3.41        3.04      0.32 o
   0  -4   5       40.51       38.29      0.86 o
   1  -4   5        9.39        8.72      0.53 o
   2  -4   5      112.63      108.41      1.98 o
   3  -4   5       40.41       39.64      1.35 o
   4  -4   5        0.01       -0.51      0.62 o
   5  -4   5        0.77       -0.94      0.94 o
   6  -4   5        5.15        4.27      1.22 o
  -9  -3   5        1.25       -1.16      1.64 o
  -8  -3   5        2.88        4.21      1.91 o
  -7  -3   5       37.46       37.34      2.39 o
  -6  -3   5       78.42       78.31      4.04 o
  -5  -3   5       17.17       17.87      1.35 o
  -4  -3   5      133.58      131.11      1.99 o
  -3  -3   5      123.46      113.45      1.86 o
  -2  -3   5       21.22       24.14      0.72 o
  -1  -3   5      360.40      355.53      3.87 o
   0  -3   5       45.89       40.98      0.82 o
   1  -3   5        8.81       11.12      0.54 o
   2  -3   5        2.15        0.93      0.44 o
   3  -3   5       21.22       20.11      0.85 o
   4  -3   5        3.97        2.22      0.68 o
   5  -3   5        7.47        5.95      0.84 o
   6  -3   5        0.89        0.96      0.79 o
   7  -3   5       17.88       20.09      0.98 o
  -9  -2   5       55.74       56.41      4.67 o
  -8  -2   5       27.54       25.51      3.08 o
  -7  -2   5       11.07        9.84      2.13 o
  -6  -2   5        1.56        1.97      1.47 o
  -5  -2   5      110.94      112.89      4.01 o
  -4  -2   5      188.31      163.16      3.17 o
  -3  -2   5      162.95      171.70      2.47 o
  -2  -2   5      131.60      125.60      1.79 o
  -1  -2   5        0.89        1.76      0.28 o
   0  -2   5        1.19        0.42      0.23 o
   1  -2   5      254.46      250.55      3.05 o
   2  -2   5       48.24       49.62      0.98 o
   3  -2   5       61.17       65.64      1.29 o
   4  -2   5       94.79       90.51      1.62 o
   5  -2   5       17.79       17.58      0.96 o
   6  -2   5       13.84       13.50      1.12 o
   7  -2   5        2.10        1.39      0.85 o
   8  -2   5        1.89        1.22      1.10 o
  -8  -1   5        3.17        4.23      0.80 o
  -7  -1   5       21.39       20.10      1.04 o
  -6  -1   5      158.07      162.64      7.18 o
  -5  -1   5       12.60       10.17      1.28 o
  -4  -1   5        0.10       -0.30      0.39 o
  -3  -1   5        0.25        0.61      0.19 o
  -2  -1   5       76.49       84.70      1.26 o
  -1  -1   5      428.08      388.60      4.75 o
   0  -1   5        0.03       -0.15      0.21 o
   1  -1   5       49.78       53.09      0.95 o
   2  -1   5       12.23       13.55      0.51 o
   3  -1   5      150.19      142.01      1.90 o
   4  -1   5       50.79       46.65      1.17 o
   5  -1   5        0.85       -0.32      0.50 o
   6  -1   5        4.00        3.29      0.63 o
   7  -1   5        8.46       11.53      0.79 o
   8  -1   5        1.68        2.24      1.05 o
  -8   0   5        0.67        0.18      0.57 o
  -7   0   5       12.51       11.46      0.66 o
  -6   0   5        6.43        6.48      0.49 o
  -5   0   5       39.33       38.53      0.83 o
  -4   0   5       83.86       81.58      1.28 o
  -3   0   5      167.11      168.47      2.51 o
  -2   0   5        0.71       -0.21      0.21 o
  -1   0   5       73.14       56.44      0.99 o
   0   0   5     1307.28     1367.94     12.14 o
   1   0   5     1063.82     1186.47     11.86 o
   2   0   5       31.68       32.11      0.68 o
   3   0   5      344.50      360.62      3.97 o
   4   0   5      131.61      134.47      2.14 o
   5   0   5       44.01       37.90      1.20 o
   6   0   5       22.46       24.27      1.79 o
   7   0   5       16.84       16.84      1.21 o
   8   0   5        4.02        3.59      1.03 o
   9   0   5        0.35        0.46      1.00 o
  -7   1   5       30.49       30.80      1.38 o
  -6   1   5       35.07       38.57      1.92 o
  -5   1   5       29.84       30.16      0.99 o
  -4   1   5      195.53      194.45      2.90 o
  -3   1   5        4.76        4.58      0.42 o
  -2   1   5       47.50       55.92      1.01 o
  -1   1   5       17.15       13.25      0.48 o
   0   1   5      487.64      600.86      5.49 o
   1   1   5      102.91      127.17      1.51 o
   2   1   5      363.72      393.18      3.96 o
   3   1   5      711.93      728.49      7.50 o
   4   1   5        8.45        6.60      0.51 o
   5   1   5       51.75       46.04      1.17 o
   6   1   5       59.47       58.87      1.63 o
   7   1   5        5.16        2.86      0.59 o
   8   1   5        0.06        0.01      0.81 o
   9   1   5        9.21       11.85      1.37 o
  -7   2   5        2.26        1.63      0.96 o
  -6   2   5        2.57        2.56      0.72 o
  -5   2   5       38.15       37.05      2.41 o
  -4   2   5        0.00        0.81      0.43 o
  -3   2   5       31.11       31.03      0.88 o
  -2   2   5      180.08      173.56      2.60 o
  -1   2   5      329.82      318.63      3.77 o
   0   2   5      169.78      156.97      1.81 o
   1   2   5      368.90      394.41      4.00 o
   2   2   5      204.05      222.01      2.29 o
   3   2   5       23.98       23.35      0.66 o
   4   2   5        6.92        5.86      0.47 o
   5   2   5        1.26        0.58      0.30 o
   6   2   5       24.58       24.35      0.89 o
   7   2   5        1.32        2.74      0.57 o
   8   2   5       12.34       14.11      1.28 o
   9   2   5        0.01       -0.68      0.86 o
  -6   3   5       28.05       27.79      1.49 o
  -5   3   5       64.67       69.88      3.53 o
  -4   3   5        4.81        5.93      0.83 o
  -3   3   5        0.06        0.26      0.54 o
  -2   3   5      181.00      193.05      2.78 o
  -1   3   5      148.49      151.44      2.35 o
   0   3   5      154.20      163.24      1.89 o
   1   3   5       27.95       34.01      0.79 o
   2   3   5       23.88       22.69      0.63 o
   3   3   5       60.95       58.98      0.96 o
   4   3   5      245.18      239.86      3.05 o
   5   3   5      142.71      144.07      2.27 o
   6   3   5       21.66       25.02      0.90 o
   7   3   5       42.19       40.04      1.37 o
   8   3   5        1.22        0.27      0.73 o
   9   3   5        0.25        0.07      0.81 o
  10   3   5        3.51        1.89      1.05 o
  -6   4   5       74.20       72.97      2.57 o
  -5   4   5        0.99        2.01      0.82 o
  -4   4   5       75.61       77.93      2.36 o
  -3   4   5       18.46       15.68      1.23 o
  -2   4   5      210.93      201.16      4.18 o
  -1   4   5        0.10        0.18      0.31 o
   0   4   5      789.07      777.94     10.05 o
   1   4   5      500.19      511.42      6.62 o
   2   4   5        5.63        4.98      0.44 o
   3   4   5       51.14       49.70      1.01 o
   4   4   5       59.71       58.54      1.20 o
   5   4   5       33.10       33.71      1.18 o
   6   4   5       49.35       44.85      1.11 o
   7   4   5        9.33        8.12      0.73 o
   8   4   5        4.91        5.52      0.96 o
   9   4   5        1.23        0.73      0.85 o
  10   4   5        8.55       11.14      1.37 o
  -5   5   5       25.46       25.94      1.96 o
  -4   5   5        9.66       10.12      1.39 o
  -3   5   5        7.67        6.80      1.14 o
  -2   5   5        1.23        2.60      0.69 o
  -1   5   5      257.44      261.91      3.86 o
   0   5   5      398.22      387.59      5.02 o
   1   5   5       49.05       44.84      1.16 o
   2   5   5       54.45       52.72      1.15 o
   3   5   5        1.81        1.39      0.31 o
   4   5   5        4.71        5.11      0.45 o
   5   5   5        0.28       -0.12      0.44 o
   6   5   5       30.44       27.63      1.08 o
   7   5   5       78.36       72.82      1.64 o
   8   5   5       28.38       31.58      1.66 o
   9   5   5        6.18        7.70      1.12 o
  10   5   5        0.01        1.24      0.98 o
  -4   6   5       10.33       12.56      1.62 o
  -3   6   5       30.81       29.38      2.03 o
  -2   6   5       43.26       40.79      3.04 o
  -1   6   5        0.86        1.25      0.53 o
   0   6   5      112.19      110.03      2.98 o
   1   6   5        0.03       -0.23      0.53 o
   2   6   5        7.10        7.15      0.90 o
   3   6   5       17.66       18.09      0.84 o
   4   6   5      126.50      131.87      2.29 o
   5   6   5      247.58      249.50      3.58 o
   6   6   5       60.60       61.21      1.57 o
   7   6   5        9.98       11.46      0.79 o
   8   6   5        0.23       -0.42      0.69 o
   9   6   5        0.05       -0.74      0.74 o
  -3   7   5        0.91        0.28      1.20 o
  -2   7   5        1.48        1.55      1.42 o
  -1   7   5       27.62       28.88      1.40 o
   0   7   5       70.35       66.02      2.20 o
   1   7   5      133.14      131.79      2.93 o
   2   7   5       39.71       38.63      1.37 o
   3   7   5        0.01        0.04      0.68 o
   4   7   5       79.55       77.56      1.97 o
   5   7   5       44.98       42.75      1.59 o
   6   7   5        0.56        0.01      0.65 o
   7   7   5       66.86       62.28      2.46 o
   8   7   5       23.34       24.76      1.96 o
   9   7   5        3.11        2.81      1.21 o
  -1   8   5        2.51        3.56      0.87 o
   0   8   5       33.22       27.31      1.83 o
   1   8   5       27.56       27.03      3.70 o
   2   8   5        7.37        8.26      1.00 o
   3   8   5       14.73       14.19      1.15 o
   4   8   5        3.62        5.38      0.93 o
   5   8   5        0.14        0.97      1.31 o
   6   8   5       45.90       44.25      2.00 o
   7   8   5      138.30      129.49      3.44 o
   8   8   5       14.09       17.54      2.13 o
   9   8   5        0.74        1.07      1.25 o
   1   9   5        7.42        9.30      1.50 o
   2   9   5        4.41        5.31      1.41 o
   3   9   5       34.85       33.99      1.68 o
   4   9   5       45.86       51.51      1.98 o
   5   9   5       23.23       21.54      2.75 o
   6   9   5       12.06       12.23      1.74 o
   7   9   5        0.43       -0.81      1.35 o
   8   9   5        0.74        3.77      1.00 o
   4  10   5        3.36        3.90      1.27 o
   5  10   5       28.68       36.86      2.69 o
  -5  -9   6        6.82        3.46      1.06 o
  -4  -9   6        2.90        2.68      1.44 o
  -3  -9   6        7.37        7.05      1.72 o
  -2  -9   6        3.21        4.48      1.96 o
  -7  -8   6       38.43       39.92      1.89 o
  -6  -8   6       11.21        8.08      1.12 o
  -5  -8   6        0.51       -0.49      0.76 o
  -4  -8   6       20.05       18.28      1.41 o
  -3  -8   6       17.84       19.71      1.52 o
  -2  -8   6        1.53        0.68      0.90 o
  -1  -8   6        0.73        1.51      0.92 o
   0  -8   6       19.49       21.71      1.98 o
   1  -8   6        9.32       10.88      1.86 o
  -8  -7   6        5.12        4.23      0.79 o
  -7  -7   6        4.33        6.71      0.89 o
  -6  -7   6       11.68       11.40      1.07 o
  -5  -7   6       25.96       24.95      1.44 o
  -4  -7   6       40.09       42.15      1.87 o
  -3  -7   6       11.17       14.00      1.23 o
  -2  -7   6       47.36       40.24      3.38 o
  -1  -7   6       34.63       32.48      1.58 o
   0  -7   6        0.50       -0.70      0.80 o
   1  -7   6        3.20        1.58      1.25 o
   2  -7   6        1.15        0.97      0.95 o
  -8  -6   6       23.52       21.98      1.56 o
  -7  -6   6       28.12       29.04      1.33 o
  -6  -6   6       20.77       21.41      1.19 o
  -5  -6   6       20.54       22.96      1.28 o
  -4  -6   6        2.89        2.41      1.12 o
  -3  -6   6       87.52       78.70      2.46 o
  -2  -6   6      114.80       98.06      2.84 o
  -1  -6   6        3.76        3.57      0.65 o
   0  -6   6      115.75      110.43      2.59 o
   1  -6   6       25.61       24.90      1.33 o
   2  -6   6        0.04       -0.01      1.03 o
   3  -6   6        0.22        0.26      0.89 o
   4  -6   6       13.13       14.01      1.81 o
  -8  -5   6       37.65       38.59      1.73 o
  -7  -5   6       19.31       19.42      1.06 o
  -6  -5   6        4.25        4.64      0.80 o
  -5  -5   6       56.44       53.10      1.73 o
  -4  -5   6        6.08        7.21      1.22 o
  -3  -5   6        0.07        1.68      0.65 o
  -2  -5   6       41.41       39.99      1.75 o
  -1  -5   6       68.69       60.99      1.34 o
   0  -5   6       76.67       71.67      1.65 o
   1  -5   6        5.81        6.48      0.74 o
   2  -5   6        2.03        1.10      0.76 o
   3  -5   6        8.33        7.69      1.36 o
   4  -5   6        2.15        0.53      1.10 o
   5  -5   6        2.23        3.29      1.30 o
  -8  -4   6        0.24       -1.14      1.62 o
  -7  -4   6        4.41        4.81      1.92 o
  -6  -4   6       38.35       37.40      0.96 o
  -5  -4   6       52.23       51.85      1.27 o
  -4  -4   6       73.95       74.84      2.07 o
  -3  -4   6      170.07      159.40      2.95 o
  -2  -4   6       37.38       33.27      1.05 o
  -1  -4   6      201.12      192.09      2.47 o
   0  -4   6       21.44       20.54      0.96 o
   1  -4   6       14.10       13.75      0.75 o
   2  -4   6       42.16       41.88      1.53 o
   3  -4   6       20.38       19.92      1.70 o
   4  -4   6        8.09        9.72      1.17 o
   5  -4   6        0.20       -0.67      1.08 o
   6  -4   6        0.12       -0.52      1.18 o
  -8  -3   6       98.37      119.92      6.80 o
  -7  -3   6        3.06        4.57      1.86 o
  -6  -3   6        9.47        6.46      1.80 o
  -5  -3   6      106.56      103.09      1.63 o
  -4  -3   6      395.25      381.28      5.21 o
  -3  -3   6       61.66       58.98      1.10 o
  -2  -3   6      123.87      122.45      1.76 o
  -1  -3   6        0.75       -0.24      0.32 o
   0  -3   6        0.77        0.23      0.31 o
   1  -3   6       69.16       74.31      1.45 o
   2  -3   6      171.75      161.23      2.33 o
   3  -3   6       22.34       19.82      0.89 o
   4  -3   6       13.76       11.94      0.88 o
   5  -3   6        1.68        1.63      0.73 o
   6  -3   6        0.03        2.89      1.17 o
   7  -3   6        0.10       -0.08      1.02 o
  -8  -2   6        1.09        4.69      2.04 o
  -7  -2   6       80.09       72.46      4.88 o
  -6  -2   6        0.91        0.85      1.05 o
  -5  -2   6      246.93      239.42      4.47 o
  -4  -2   6        3.72        3.25      0.55 o
  -3  -2   6      862.22      859.21     11.08 o
  -2  -2   6      836.47      845.24     10.01 o
  -1  -2   6      189.72      196.85      2.59 o
   0  -2   6       17.89       17.17      0.50 o
   1  -2   6       47.51       43.17      0.95 o
   2  -2   6        0.97        0.08      0.36 o
   3  -2   6       44.62       37.39      1.11 o
   4  -2   6        1.69        0.29      0.59 o
   5  -2   6       27.48       29.28      1.31 o
   6  -2   6       10.15       10.86      1.14 o
   7  -2   6        0.37        1.19      0.87 o
  -8  -1   6       35.68       33.93      1.66 o
  -7  -1   6       17.42       19.19      0.88 o
  -6  -1   6        6.17        5.51      1.33 o
  -5  -1   6       62.19       58.11      1.71 o
  -4  -1   6      208.37      204.86      2.90 o
  -3  -1   6       94.35      100.14      1.65 o
  -2  -1   6       82.00       80.57      1.32 o
  -1  -1   6       49.26       55.16      1.19 o
   0  -1   6       81.54       82.86      1.05 o
   1  -1   6      125.37      118.28      1.58 o
   2  -1   6       76.96       72.41      1.41 o
   3  -1   6       30.99       35.67      0.91 o
   4  -1   6      181.42      185.19      2.85 o
   5  -1   6       23.45       20.55      1.74 o
   6  -1   6        3.24        3.36      1.21 o
   7  -1   6        0.02        0.41      0.77 o
   8  -1   6        0.41       -0.67      0.94 o
  -8   0   6        3.20        3.03      2.02 o
  -7   0   6       35.62       35.75      1.26 o
  -6   0   6       83.32       80.83      1.67 o
  -5   0   6       25.11       22.97      0.75 o
  -4   0   6        5.15        4.40      0.44 o
  -3   0   6      178.14      174.15      2.62 o
  -2   0   6      148.37      138.75      2.39 o
  -1   0   6       58.09       60.10      1.12 o
   0   0   6       68.50       61.09      0.83 o
   1   0   6      186.95      174.10      1.99 o
   2   0   6      188.68      195.97      2.75 o
   3   0   6      427.37      450.59      4.91 o
   4   0   6       14.11       16.21      0.68 o
   5   0   6       15.67       23.02      1.38 o
   6   0   6        1.16        0.64      0.62 o
   7   0   6        8.73        5.97      0.89 o
   8   0   6        1.87        2.51      1.06 o
  -7   1   6        2.06        2.18      0.70 o
  -6   1   6        8.05       10.87      0.85 o
  -5   1   6       17.88       18.99      0.85 o
  -4   1   6       69.89       68.06      1.56 o
  -3   1   6       83.30       77.72      1.49 o
  -2   1   6      343.66      338.22      4.30 o
  -1   1   6      414.64      429.26      5.99 o
   0   1   6       64.35       62.19      0.84 o
   1   1   6        5.82        8.60      0.38 o
   2   1   6      223.80      256.24      3.17 o
   3   1   6       20.07       18.26      0.63 o
   4   1   6      280.78      297.99      3.48 o
   5   1   6      131.78      133.80      2.10 o
   6   1   6        6.46        7.31      0.80 o
   7   1   6        3.26        2.49      0.78 o
   8   1   6       20.58       24.48      1.11 o
   9   1   6        3.29        1.21      1.30 o
  -7   2   6       11.36       11.25      2.85 o
  -6   2   6       22.20       21.54      1.24 o
  -5   2   6       63.40       58.01      3.84 o
  -4   2   6       50.01       50.95      1.74 o
  -3   2   6        7.04        6.52      0.66 o
  -2   2   6        1.16        0.89      0.32 o
  -1   2   6       91.16       80.99      1.33 o
   0   2   6       15.44       12.61      0.47 o
   1   2   6       18.49       16.07      0.50 o
   2   2   6      121.02      112.38      1.47 o
   3   2   6      231.41      240.11      2.85 o
   4   2   6      174.84      181.50      2.34 o
   5   2   6      168.95      160.72      2.34 o
   6   2   6        0.32        1.38      0.67 o
   7   2   6        0.87        0.54      0.68 o
   8   2   6        1.15        2.41      0.53 o
   9   2   6        0.63        0.91      0.98 o
  -6   3   6        8.67        8.61      1.06 o
  -5   3   6        0.63       -0.34      0.67 o
  -4   3   6       29.57       29.55      1.40 o
  -3   3   6       42.60       43.54      1.61 o
  -2   3   6       86.28       87.43      2.76 o
  -1   3   6       55.68       54.47      1.34 o
   0   3   6      472.32      458.48      4.91 o
   1   3   6      595.63      611.51      6.04 o
   2   3   6       39.47       44.69      1.19 o
   3   3   6       24.96       21.57      0.91 o
   4   3   6        1.88        2.81      0.49 o
   5   3   6        8.27        7.89      0.58 o
   6   3   6       14.19       16.67      0.91 o
   7   3   6       16.93       19.93      0.97 o
   8   3   6        6.34        7.39      0.77 o
   9   3   6        0.13       -0.46      0.89 o
  -5   4   6       54.64       58.19      2.20 o
  -4   4   6       73.15       71.92      2.33 o
  -3   4   6        0.58        0.81      0.74 o
  -2   4   6       84.56       77.53      2.75 o
  -1   4   6      110.72      106.56      3.47 o
   0   4   6      943.49      934.41     11.06 o
   1   4   6        0.24        0.64      0.40 o
   2   4   6      819.42      773.91      8.44 o
   3   4   6      266.20      264.30      3.49 o
   4   4   6        2.54        2.79      0.37 o
   5   4   6       12.68       13.24      0.83 o
   6   4   6      126.32      121.86      3.44 o
   7   4   6       82.79       78.37      2.08 o
   8   4   6        0.35        0.82      0.63 o
   9   4   6        0.72        2.14      0.97 o
  -4   5   6       22.19       21.69      1.80 o
  -3   5   6       16.26       17.59      1.53 o
  -2   5   6       51.25       50.42      2.30 o
  -1   5   6        5.80        3.43      0.97 o
   0   5   6       42.90       40.36      1.14 o
   1   5   6      365.60      355.24      4.73 o
   2   5   6      377.96      370.75      6.53 o
   3   5   6        6.52        8.41      0.67 o
   4   5   6        4.33        3.78      0.66 o
   5   5   6       30.76       33.35      1.07 o
   6   5   6       30.80       30.43      1.19 o
   7   5   6        0.34        0.00      0.71 o
   8   5   6        1.73        2.50      0.70 o
   9   5   6       14.80       16.37      1.45 o
  -3   6   6       12.90       15.07      1.65 o
  -2   6   6       28.15       30.62      2.05 o
  -1   6   6       95.27       90.93      3.37 o
   0   6   6       49.15       50.26      1.47 o
   1   6   6        7.17        8.40      1.15 o
   2   6   6        0.00        0.11      0.74 o
   3   6   6        0.46        0.14      0.56 o
   4   6   6        9.98        8.18      0.84 o
   5   6   6       57.61       58.79      1.66 o
   6   6   6      131.32      125.96      2.89 o
   7   6   6       45.67       44.65      1.60 o
   8   6   6        9.39        9.70      0.79 o
   9   6   6        0.26       -0.77      0.77 o
  -2   7   6       11.58        9.08      1.92 o
  -1   7   6        0.00       -0.59      1.06 o
   0   7   6        8.73       10.11      1.03 o
   1   7   6       18.96       19.15      1.42 o
   2   7   6       71.46       71.12      2.08 o
   3   7   6       25.12       24.12      1.30 o
   4   7   6       30.22       32.71      1.89 o
   5   7   6       15.80       15.10      1.14 o
   6   7   6       37.79       42.08      1.70 o
   7   7   6       59.41       64.27      2.32 o
   8   7   6        0.19        0.58      0.85 o
   9   7   6       14.03       17.36      1.91 o
  -1   8   6       21.31       25.16      3.07 o
   0   8   6       32.61       37.17      2.62 o
   1   8   6       34.79       30.34      2.78 o
   2   8   6       22.83       22.60      1.58 o
   3   8   6       30.24       28.19      1.46 o
   4   8   6        0.12       -0.76      0.76 o
   5   8   6       12.74       11.34      1.46 o
   6   8   6        3.40        3.83      1.25 o
   7   8   6        0.87       -0.18      1.13 o
   8   8   6       19.19       15.62      3.42 o
   1   9   6        4.26        3.29      2.86 o
   2   9   6        0.58       -0.48      1.22 o
   3   9   6        0.43        1.56      1.26 o
   4   9   6        1.50        1.04      0.98 o
   5   9   6       16.77       18.16      1.60 o
   6   9   6       73.97       77.59      3.43 o
   7   9   6       17.50       16.83      1.85 o
  -6  -8   7       81.15       88.73      2.93 o
  -5  -8   7       63.05       64.95      2.61 o
  -4  -8   7       18.20       15.95      1.87 o
  -3  -8   7        1.08        1.79      0.97 o
  -2  -8   7        4.79        3.82      1.04 o
  -1  -8   7        0.25        0.65      1.07 o
   0  -8   7        1.64        0.25      1.99 o
  -7  -7   7       21.90       24.58      1.41 o
  -6  -7   7        0.06       -0.45      0.67 o
  -5  -7   7        0.48        1.28      1.03 o
  -4  -7   7        0.36        0.35      0.76 o
  -3  -7   7        4.28        3.12      1.33 o
  -2  -7   7        8.71       10.65      1.24 o
  -1  -7   7        9.37       10.42      0.84 o
   0  -7   7       19.29       17.11      1.40 o
   1  -7   7       14.76       15.14      1.85 o
   2  -7   7        4.91        7.20      1.71 o
  -7  -6   7       31.91       33.29      1.46 o
  -6  -6   7        5.64        4.54      0.84 o
  -5  -6   7       31.08       27.14      1.43 o
  -4  -6   7       58.32       56.71      2.16 o
  -3  -6   7       67.02       61.87      3.04 o
  -2  -6   7       27.53       27.59      1.56 o
  -1  -6   7       29.97       29.94      1.11 o
   0  -6   7       18.86       15.72      1.22 o
   1  -6   7        0.93        1.84      1.24 o
   2  -6   7       29.86       30.50      1.82 o
   3  -6   7        0.01       -0.18      0.90 o
  -8  -5   7       43.22       45.00      1.98 o
  -7  -5   7       29.29       30.82      1.18 o
  -6  -5   7       61.86       59.72      1.85 o
  -5  -5   7       31.18       31.76      1.42 o
  -4  -5   7        4.80        4.33      0.76 o
  -3  -5   7       13.65       13.53      1.08 o
  -2  -5   7        5.43        5.58      0.98 o
  -1  -5   7        7.46        6.54      1.43 o
   0  -5   7       21.95       21.48      0.95 o
   1  -5   7       84.22       85.31      2.26 o
   2  -5   7       42.83       44.45      2.16 o
   3  -5   7        1.28        1.32      1.12 o
   4  -5   7        1.02        0.96      1.16 o
  -8  -4   7       18.22       18.06      3.17 o
  -7  -4   7       37.03       36.40      1.18 o
  -6  -4   7        5.03        6.64      0.64 o
  -5  -4   7       71.78       69.59      1.62 o
  -4  -4   7       48.07       47.97      1.39 o
  -3  -4   7       73.94       73.78      2.18 o
  -2  -4   7       22.36       22.42      1.23 o
  -1  -4   7      101.25      101.82      2.37 o
   0  -4   7       58.84       55.58      1.35 o
   1  -4   7       36.35       34.41      1.61 o
   2  -4   7       27.97       23.53      1.09 o
   3  -4   7        1.27        1.55      0.78 o
   4  -4   7       12.71       15.98      1.49 o
   5  -4   7        0.61        0.43      1.62 o
  -7  -3   7       36.88       37.53      3.78 o
  -6  -3   7      106.95      104.06      2.24 o
  -5  -3   7        0.02       -0.12      0.40 o
  -4  -3   7       14.06       13.72      0.70 o
  -3  -3   7      400.35      397.06     10.56 o
  -2  -3   7      699.56      706.13     10.55 o
  -1  -3   7        1.66        3.01      0.59 o
   0  -3   7      310.20      298.32      3.91 o
   1  -3   7        0.94        0.51      0.47 o
   2  -3   7       11.85       10.08      0.79 o
   3  -3   7       39.96       43.20      1.43 o
   4  -3   7       61.05       60.69      1.95 o
   5  -3   7        2.88        4.41      1.03 o
   6  -3   7        0.15       -0.69      1.06 o
  -7  -2   7      104.95      103.11      6.26 o
  -6  -2   7        6.94        7.74      2.09 o
  -5  -2   7       51.46       49.43      1.12 o
  -4  -2   7        4.79        5.70      0.49 o
  -3  -2   7      316.11      318.22      5.05 o
  -2  -2   7        6.03        5.89      0.47 o
  -1  -2   7     1304.81     1316.97     14.30 o
   0  -2   7      242.88      245.51      2.86 o
   1  -2   7        6.77        6.52      0.49 o
   2  -2   7        0.10        0.00      0.41 o
   3  -2   7       99.32       91.93      1.82 o
   4  -2   7       80.87       71.90      1.82 o
   5  -2   7        7.77        7.10      0.93 o
   6  -2   7        2.59        4.40      2.69 o
   7  -2   7        4.64        6.43      1.35 o
  -7  -1   7        6.71        5.84      0.61 o
  -6  -1   7        2.67        3.28      0.48 o
  -5  -1   7       37.24       35.83      0.96 o
  -4  -1   7       53.76       48.66      1.18 o
  -3  -1   7      146.53      149.75      2.66 o
  -2  -1   7      688.60      681.70      8.22 o
  -1  -1   7      185.33      190.89      3.04 o
   0  -1   7       32.71       33.76      0.66 o
   1  -1   7       23.97       25.80      0.70 o
   2  -1   7        2.10        1.66      0.42 o
   3  -1   7        0.86        1.29      0.50 o
   4  -1   7       24.78       28.92      1.25 o
   5  -1   7        2.83        4.77      0.72 o
   6  -1   7       10.57       13.26      1.36 o
   7  -1   7        3.98        4.23      1.21 o
  -7   0   7        7.58        7.63      1.04 o
  -6   0   7       36.37       40.01      4.79 o
  -5   0   7       70.30       71.15      1.58 o
  -4   0   7       96.26       92.94      1.89 o
  -3   0   7       42.97       41.16      1.16 o
  -2   0   7        0.64        0.22      0.37 o
  -1   0   7        4.25        4.69      0.43 o
   0   0   7        7.09        9.42      0.70 o
   1   0   7       79.70       72.00      1.11 o
   2   0   7       53.91       52.96      1.22 o
   3   0   7      268.14      261.09      3.79 o
   4   0   7       91.17       92.80      1.83 o
   5   0   7       30.47       29.41      1.20 o
   6   0   7        1.34        1.69      0.71 o
   7   0   7        3.72        5.78      1.22 o
   8   0   7        0.44        0.15      1.68 o
  -7   1   7        1.40        0.01      1.09 o
  -6   1   7        9.63        9.19      0.87 o
  -5   1   7       40.88       39.33      2.26 o
  -4   1   7        4.93        5.60      0.59 o
  -3   1   7      187.40      179.84      3.22 o
  -2   1   7      179.31      162.91      2.97 o
  -1   1   7      109.76      111.15      2.80 o
   0   1   7      268.40      268.27      3.37 o
   1   1   7      102.09      111.78      1.46 o
   2   1   7       47.22       46.77      0.96 o
   3   1   7       17.51       14.67      0.65 o
   4   1   7       26.83       25.67      0.94 o
   5   1   7       15.66       14.04      0.92 o
   6   1   7       54.92       59.58      1.85 o
   7   1   7        7.54        8.80      1.06 o
   8   1   7        0.00        0.46      0.80 o
  -6   2   7        0.34       -0.05      0.67 o
  -5   2   7        3.09        3.40      0.76 o
  -4   2   7       93.64       92.22      2.85 o
  -3   2   7      137.18      125.89      3.47 o
  -2   2   7      179.85      173.74      3.74 o
  -1   2   7       42.79       45.75      1.32 o
   0   2   7        0.02        0.44      0.35 o
   1   2   7        1.36        2.39      0.33 o
   2   2   7        1.11        1.42      0.33 o
   3   2   7       79.20       75.91      1.33 o
   4   2   7       64.47       60.09      1.41 o
   5   2   7      158.95      156.83      2.84 o
   6   2   7       25.00       25.39      1.30 o
   7   2   7        6.22        6.48      1.22 o
   8   2   7        0.00       -0.69      0.69 o
   9   2   7        0.52        2.26      1.66 o
  -5   3   7       48.49       50.04      1.94 o
  -4   3   7        1.86        1.71      0.87 o
  -3   3   7        1.03        0.76      1.04 o
  -2   3   7       22.70       20.18      1.37 o
  -1   3   7       60.26       63.71      1.99 o
   0   3   7       34.45       30.16      0.76 o
   1   3   7       27.37       24.16      0.70 o
   2   3   7      205.47      205.03      2.99 o
   3   3   7      255.56      265.60      3.19 o
   4   3   7       56.86       57.14      1.52 o
   5   3   7        8.14        8.09      0.76 o
   6   3   7        5.59        4.30      0.92 o
   7   3   7       35.07       33.34      1.63 o
   8   3   7        8.40       11.72      1.01 o
   9   3   7        6.28        7.47      1.29 o
  -5   4   7        1.87        1.81      1.23 o
  -4   4   7        7.24        8.16      1.41 o
  -3   4   7       37.22       39.32      2.04 o
  -2   4   7       92.64       91.99      3.15 o
  -1   4   7       14.11       13.62      1.32 o
   0   4   7       17.41       16.98      0.70 o
   1   4   7      227.44      219.74      2.90 o
   2   4   7      441.85      440.16      5.24 o
   3   4   7       11.43       10.45      0.59 o
   4   4   7      584.90      557.51      6.52 o
   5   4   7       79.69       77.10      1.87 o
   6   4   7      113.91      111.11      2.78 o
   7   4   7        0.14       -0.08      0.67 o
   8   4   7       42.86       43.72      1.66 o
   9   4   7       28.54       30.54      1.92 o
  -4   5   7        1.36        1.03      1.10 o
  -3   5   7       29.48       23.89      1.81 o
  -2   5   7       28.00       28.63      1.87 o
  -1   5   7        0.01       -0.82      0.82 o
   0   5   7       44.39       41.52      1.18 o
   1   5   7        6.37        5.73      0.65 o
   2   5   7        3.33        4.54      0.91 o
   3   5   7      243.63      228.76      3.75 o
   4   5   7      232.85      231.38      3.82 o
   5   5   7        1.30        3.06      0.70 o
   6   5   7        2.39        0.96      0.59 o
   7   5   7       24.43       23.77      1.27 o
   8   5   7       19.51       19.68      1.19 o
   9   5   7        0.02       -0.29      0.94 o
  -3   6   7        0.03        1.06      1.14 o
  -2   6   7        0.30        1.22      1.03 o
  -1   6   7       44.95       39.90      2.30 o
   0   6   7      105.74      101.93      2.92 o
   1   6   7       50.92       48.00      2.03 o
   2   6   7       36.91       32.99      1.44 o
   3   6   7        0.67       -0.39      0.56 o
   4   6   7        3.63        5.18      0.88 o
   5   6   7       13.04       13.53      1.66 o
   6   6   7        0.46        1.11      0.92 o
   7   6   7        4.20        4.81      0.99 o
   8   6   7        6.43        7.24      1.10 o
   9   6   7        9.61        9.85      2.45 o
  -1   7   7       14.75       14.13      1.66 o
   0   7   7       30.98       34.28      1.23 o
   1   7   7       22.34       21.03      1.38 o
   2   7   7        6.59        8.01      0.94 o
   3   7   7        7.39        7.83      0.99 o
   4   7   7        9.55        9.57      1.04 o
   5   7   7       30.68       31.28      1.52 o
   6   7   7       13.36       14.29      1.39 o
   7   7   7       12.02       11.82      2.75 o
   8   7   7       15.93       16.47      3.44 o
   0   8   7        0.13       -0.59      0.88 o
   1   8   7       68.52       66.86      3.05 o
   2   8   7       37.74       38.80      2.30 o
   3   8   7        0.43        1.09      0.99 o
   4   8   7        7.07        6.01      1.02 o
   5   8   7        8.74       10.92      1.17 o
   6   8   7       14.67       16.72      1.88 o
   7   8   7        4.31        6.86      1.47 o
   3   9   7        0.27       -0.52      1.29 o
   4   9   7        0.10       -0.89      0.89 o
   5   9   7        4.98        4.58      1.25 o
   6   9   7        0.20       -0.34      1.32 o
  -4  -8   8       91.73      104.21      3.43 o
  -3  -8   8       43.83       51.62      2.42 o
  -2  -8   8        1.25        1.83      1.69 o
  -6  -7   8       30.60       29.69      2.62 o
  -5  -7   8       46.26       50.26      2.14 o
  -4  -7   8       17.43       23.16      1.57 o
  -3  -7   8        3.81        4.71      1.04 o
  -2  -7   8        2.48        1.78      0.96 o
  -1  -7   8        0.56        0.81      0.92 o
   0  -7   8       15.53       16.56      1.72 o
   1  -7   8        0.49        2.01      1.58 o
  -6  -6   8        0.13        0.79      0.68 o
  -5  -6   8       22.77       25.35      1.47 o
  -4  -6   8        1.62        0.78      0.75 o
  -3  -6   8        0.21        0.22      0.74 o
  -2  -6   8       27.90       26.75      2.38 o
  -1  -6   8       67.69       69.48      2.59 o
   0  -6   8       10.84       11.10      1.12 o
   1  -6   8       10.89       10.62      1.57 o
   2  -6   8        7.36        9.21      1.65 o
  -7  -5   8        1.24        1.98      1.09 o
  -6  -5   8       76.32       80.40      2.34 o
  -5  -5   8      131.34      129.09      4.48 o
  -4  -5   8       39.81       36.95      2.59 o
  -3  -5   8       51.97       50.01      1.96 o
  -2  -5   8       18.34       17.34      1.28 o
  -1  -5   8       10.09        9.43      1.09 o
   0  -5   8        9.73       10.33      0.84 o
   1  -5   8        1.38        0.82      1.16 o
   2  -5   8       15.37       17.24      1.43 o
   3  -5   8        7.18        7.23      1.30 o
   4  -5   8        4.71        5.58      1.12 o
  -7  -4   8       34.93       34.65      2.88 o
  -6  -4   8       57.69       60.41      1.81 o
  -5  -4   8       18.29       16.17      1.67 o
  -4  -4   8       24.83       24.81      1.31 o
  -3  -4   8       25.85       28.47      1.42 o
  -2  -4   8       14.53       16.69      1.81 o
  -1  -4   8        4.63        3.76      0.85 o
   0  -4   8       11.05       11.19      0.82 o
   1  -4   8      114.29      112.87      2.59 o
   2  -4   8       38.29       34.74      1.52 o
   3  -4   8        9.76       10.64      1.26 o
   4  -4   8        3.89        3.75      1.00 o
   5  -4   8        0.16        1.10      1.25 o
  -7  -3   8        3.05        2.60      0.59 o
  -6  -3   8       15.55       14.57      0.86 o
  -5  -3   8       16.35       17.03      0.80 o
  -4  -3   8       87.25       93.36      2.44 o
  -3  -3   8       70.40       70.71      2.12 o
  -2  -3   8        6.61        6.63      0.83 o
  -1  -3   8      276.11      274.31      5.65 o
   0  -3   8      254.80      247.62      3.71 o
   1  -3   8        0.78        1.05      0.58 o
   2  -3   8       98.41      103.29      2.48 o
   3  -3   8        5.92        3.42      0.83 o
   4  -3   8       42.44       38.55      1.68 o
   5  -3   8        0.35       -0.53      0.87 o
   6  -3   8       32.24       36.56      2.43 o
  -7  -2   8       17.83       18.69      1.91 o
  -6  -2   8       17.02       19.38      0.94 o
  -5  -2   8       74.69       72.30      1.91 o
  -4  -2   8      102.96      100.42      2.76 o
  -3  -2   8        1.67        2.20      0.66 o
  -2  -2   8      117.32      115.13      3.63 o
  -1  -2   8      204.24      201.79      4.35 o
   0  -2   8        0.89        1.38      0.41 o
   1  -2   8      532.15      528.20      7.22 o
   2  -2   8      145.63      137.79      2.57 o
   3  -2   8       45.94       42.75      1.42 o
   4  -2   8        2.78        2.42      0.83 o
   5  -2   8       71.19       69.24      2.19 o
   6  -2   8       19.79       19.56      1.87 o
  -7  -1   8        9.13       10.21      1.15 o
  -6  -1   8       12.06       11.24      0.70 o
  -5  -1   8       18.04       17.79      0.92 o
  -4  -1   8       12.37       10.25      0.68 o
  -3  -1   8       36.52       35.99      1.40 o
  -2  -1   8       83.94       81.33      1.90 o
  -1  -1   8       68.86       68.08      2.05 o
   0  -1   8       99.38      102.43      2.97 o
   1  -1   8      178.14      170.83      2.38 o
   2  -1   8        3.11        3.26      0.63 o
   3  -1   8       18.42       16.08      0.93 o
   4  -1   8       14.18       14.84      1.53 o
   5  -1   8        2.49        2.13      0.82 o
   6  -1   8        0.98        2.39      0.96 o
   7  -1   8        1.28        2.69      1.25 o
  -6   0   8        7.47        7.87      0.81 o
  -5   0   8       17.18       17.66      1.01 o
  -4   0   8       46.51       51.73      1.67 o
  -3   0   8      185.69      171.42      3.14 o
  -2   0   8      216.08      211.14      4.23 o
  -1   0   8       23.96       25.78      1.26 o
   0   0   8       34.48       37.98      1.30 o
   1   0   8       11.07       10.11      0.55 o
   2   0   8        1.06        0.78      0.53 o
   3   0   8       19.09       18.76      0.95 o
   4   0   8       49.96       52.62      1.55 o
   5   0   8        8.58        7.51      1.03 o
   6   0   8        2.63        2.81      0.97 o
   7   0   8        2.83        1.93      1.19 o
  -6   1   8        9.41       12.65      1.10 o
  -5   1   8        0.01       -0.29      0.78 o
  -4   1   8       34.32       30.94      1.39 o
  -3   1   8       74.16       62.03      1.94 o
  -2   1   8        9.95        8.79      1.04 o
  -1   1   8       81.86       63.74      1.97 o
   0   1   8       60.79       54.57      2.59 o
   1   1   8        1.72        3.99      0.46 o
   2   1   8       46.40       47.43      1.10 o
   3   1   8      174.00      163.23      2.87 o
   4   1   8       22.63       19.02      0.99 o
   5   1   8       35.62       30.42      1.41 o
   6   1   8        4.68        3.41      0.89 o
   7   1   8        0.00        0.72      1.42 o
   8   1   8        3.68        2.24      1.19 o
  -5   2   8        0.77        0.75      0.81 o
  -4   2   8        1.92        0.41      1.60 o
  -3   2   8       24.78       24.75      1.73 o
  -2   2   8      251.17      235.47      4.88 o
  -1   2   8      281.39      256.72      5.21 o
   0   2   8       36.06       37.97      1.31 o
   1   2   8        3.14        1.76      0.42 o
   2   2   8       10.34       13.03      0.63 o
   3   2   8        0.96        1.12      0.50 o
   4   2   8       34.58       34.87      1.28 o
   5   2   8        2.06        0.36      0.61 o
   6   2   8       23.03       27.20      3.04 o
   7   2   8        6.90        8.56      1.33 o
   8   2   8        3.28        1.39      1.14 o
  -5   3   8        9.58       11.04      1.32 o
  -4   3   8       33.58       30.86      3.22 o
  -3   3   8       48.67       46.07      3.57 o
  -2   3   8        9.14        8.99      1.47 o
  -1   3   8        0.01       -0.19      0.62 o
   0   3   8        9.83       10.85      0.95 o
   1   3   8        2.25        2.41      0.46 o
   2   3   8       46.97       44.14      1.09 o
   3   3   8       24.09       22.10      0.95 o
   4   3   8       82.19       76.51      1.65 o
   5   3   8      130.78      129.31      3.40 o
   6   3   8        0.05       -0.27      0.70 o
   7   3   8        1.93       -0.07      1.87 o
   8   3   8        0.48       -0.56      1.05 o
  -4   4   8        1.04        1.74      1.03 o
  -3   4   8        1.69        1.13      0.96 o
  -2   4   8       34.05       31.01      1.90 o
  -1   4   8       10.12       11.73      1.32 o
   0   4   8       13.70       14.02      1.76 o
   1   4   8       35.08       34.94      1.01 o
   2   4   8       19.37       19.88      0.89 o
   3   4   8       75.07       76.46      1.60 o
   4   4   8      156.35      164.54      3.02 o
   5   4   8        3.49        4.01      0.86 o
   6   4   8       45.60       43.95      1.70 o
   7   4   8        2.53        3.16      2.03 o
   8   4   8       37.41       38.12      1.89 o
  -3   5   8        5.30        4.68      1.25 o
  -2   5   8        6.30        7.55      1.29 o
  -1   5   8       54.60       52.12      3.00 o
   0   5   8      103.90      100.76      3.57 o
   1   5   8        2.68        3.08      0.67 o
   2   5   8       15.40       15.57      1.06 o
   3   5   8        0.26        0.54      0.60 o
   4   5   8        0.19        0.61      0.75 o
   5   5   8       31.38       27.87      1.38 o
   6   5   8       63.97       59.11      2.43 o
   7   5   8        0.01       -0.64      1.65 o
   8   5   8        5.33        3.71      1.04 o
  -2   6   8        0.20        0.20      1.06 o
  -1   6   8        0.17        0.89      1.11 o
   0   6   8        0.62        1.60      1.08 o
   1   6   8        0.33        0.44      0.77 o
   2   6   8       35.85       39.34      1.77 o
   3   6   8       29.13       29.71      1.43 o
   4   6   8        3.92        5.51      0.92 o
   5   6   8       17.51       16.37      1.21 o
   6   6   8       24.36       27.63      2.00 o
   7   6   8        2.66        2.45      1.27 o
   8   6   8        1.70        1.87      1.87 o
  -1   7   8       10.99       11.72      2.38 o
   0   7   8        0.24       -0.08      1.08 o
   1   7   8       25.05       23.05      1.44 o
   2   7   8       52.90       55.43      2.52 o
   3   7   8        3.72        5.40      1.12 o
   4   7   8        2.40        2.71      0.93 o
   5   7   8        2.47        0.17      1.30 o
   6   7   8        1.08        1.93      1.16 o
   7   7   8        0.92        1.00      1.25 o
   8   7   8        5.68        6.81      2.34 o
   1   8   8       26.48       27.81      1.88 o
   2   8   8        1.23       -1.15      1.15 o
   3   8   8       30.30       32.87      2.84 o
   4   8   8       19.07       24.21      1.89 o
   5   8   8        2.11        3.73      1.02 o
   6   8   8        0.01       -0.47      1.31 o
  -4  -7   9       33.17       38.09      2.04 o
  -3  -7   9       28.43       28.28      1.83 o
  -2  -7   9        3.52        2.63      1.72 o
  -1  -7   9        6.39        8.26      3.28 o
  -5  -6   9       47.55       51.73      2.48 o
  -4  -6   9        1.15       -0.34      0.80 o
  -3  -6   9        2.87        4.78      1.03 o
  -2  -6   9        6.56        6.95      1.16 o
  -1  -6   9        0.18        0.65      1.02 o
   0  -6   9       16.78       17.88      1.52 o
   1  -6   9       24.38       26.29      1.93 o
  -6  -5   9       26.08       28.91      1.46 o
  -5  -5   9       13.75       15.32      1.19 o
  -4  -5   9       95.20      106.77      3.08 o
  -3  -5   9       45.84       47.13      2.70 o
  -2  -5   9        1.66        1.56      0.83 o
  -1  -5   9        6.00        6.17      1.04 o
   0  -5   9       15.44       15.35      0.78 o
   1  -5   9       28.00       24.84      2.49 o
   2  -5   9        3.61        0.74      1.40 o
   3  -5   9        2.26        3.36      1.48 o
  -6  -4   9       50.12       52.43      2.22 o
  -5  -4   9       83.04       86.44      2.49 o
  -4  -4   9       63.00       66.24      2.19 o
  -3  -4   9       30.41       27.89      1.50 o
  -2  -4   9        7.63        7.36      1.04 o
  -1  -4   9        0.97        3.83      1.12 o
   0  -4   9        0.37        0.29      0.75 o
   1  -4   9        1.62        1.95      0.82 o
   2  -4   9        0.46       -0.35      1.10 o
   3  -4   9       29.06       29.67      2.58 o
   4  -4   9        9.98       10.97      1.21 o
  -6  -3   9       19.71       23.38      3.34 o
  -5  -3   9        0.33        1.80      0.86 o
  -4  -3   9        1.46        2.64      0.73 o
  -3  -3   9        1.46        3.17      1.01 o
  -2  -3   9        0.02        0.84      0.92 o
  -1  -3   9       35.21       36.63      1.70 o
   0  -3   9       20.57       18.43      1.32 o
   1  -3   9       54.89       53.92      1.63 o
   2  -3   9       83.54       86.01      2.30 o
   3  -3   9        5.27        6.01      1.52 o
   4  -3   9       28.19       28.89      1.53 o
   5  -3   9        3.80        3.20      1.06 o
  -6  -2   9        8.37        8.34      1.75 o
  -5  -2   9        9.23        9.05      0.83 o
  -4  -2   9       48.71       47.04      1.68 o
  -3  -2   9       44.30       43.53      1.70 o
  -2  -2   9      136.30      144.04      3.99 o
  -1  -2   9       17.76       15.85      1.16 o
   0  -2   9        1.58        1.68      0.74 o
   1  -2   9       52.89       48.15      1.31 o
   2  -2   9        0.53        1.00      0.69 o
   3  -2   9       77.13       79.17      4.22 o
   4  -2   9        3.83        3.92      0.94 o
   5  -2   9       24.60       23.39      1.73 o
   6  -2   9        0.27       -0.51      1.48 o
  -6  -1   9       10.60       13.30      1.87 o
  -5  -1   9       30.67       28.68      1.31 o
  -4  -1   9        8.51        7.46      0.80 o
  -3  -1   9       32.20       30.27      1.85 o
  -2  -1   9       27.01       28.14      1.39 o
  -1  -1   9       21.91       21.55      1.55 o
   0  -1   9        6.92        6.26      0.87 o
   1  -1   9       33.23       32.59      0.98 o
   2  -1   9       30.88       27.84      1.26 o
   3  -1   9       48.72       51.21      1.71 o
   4  -1   9        6.20        7.76      1.29 o
   5  -1   9        0.35        1.50      1.02 o
   6  -1   9        0.54        1.66      1.05 o
  -6   0   9       14.66       14.41      1.07 o
  -5   0   9        0.59        0.03      0.63 o
  -4   0   9       31.46       33.21      2.49 o
  -3   0   9       16.15       15.37      1.06 o
  -2   0   9       34.24       33.45      1.78 o
  -1   0   9       17.73       16.53      1.12 o
   0   0   9      117.90      105.24      2.81 o
   1   0   9       11.14       11.64      0.63 o
   2   0   9        1.90        2.22      0.59 o
   3   0   9       24.28       25.26      1.12 o
   4   0   9        5.60        6.21      0.94 o
   5   0   9        0.57        1.37      0.98 o
   6   0   9        2.86        6.08      1.66 o
   7   0   9        0.64        1.41      1.28 o
  -5   1   9       20.07       21.57      1.39 o
  -4   1   9       13.42       15.47      1.23 o
  -3   1   9       17.61       19.43      1.21 o
  -2   1   9       56.58       51.96      1.85 o
  -1   1   9      143.19      116.36      2.98 o
   0   1   9        0.25       -0.58      0.61 o
   1   1   9      117.81       96.13      1.68 o
   2   1   9        0.20       -0.25      0.47 o
   3   1   9        0.05        0.05      0.50 o
   4   1   9        0.53        0.78      0.64 o
   5   1   9       31.73       34.77      1.56 o
   6   1   9       11.01       10.47      1.12 o
   7   1   9        1.26        1.71      1.17 o
  -5   2   9        9.23       10.28      1.33 o
  -4   2   9        0.92        1.47      0.86 o
  -3   2   9        0.08       -0.30      0.65 o
  -2   2   9       10.80        9.34      1.00 o
  -1   2   9        5.10        5.16      1.01 o
   0   2   9      161.85      144.71      3.51 o
   1   2   9       23.04       20.01      0.75 o
   2   2   9        2.14        2.97      0.53 o
   3   2   9        0.07       -0.47      0.47 o
   4   2   9       39.58       39.70      1.29 o
   5   2   9       46.66       45.68      2.10 o
   6   2   9        2.04        0.72      0.82 o
   7   2   9        0.60        0.45      1.10 o
   8   2   9        4.19        5.28      1.39 o
  -4   3   9        7.18        6.35      1.19 o
  -3   3   9       19.73       19.50      2.57 o
  -2   3   9       50.72       46.29      2.39 o
  -1   3   9       50.72       45.70      1.85 o
   0   3   9        0.32        0.14      0.65 o
   1   3   9        2.35        2.15      0.48 o
   2   3   9       12.19       13.39      1.08 o
   3   3   9        5.93        9.23      0.77 o
   4   3   9        0.06       -0.11      0.53 o
   5   3   9       14.30       12.95      2.01 o
   6   3   9        0.68        1.61      0.86 o
   7   3   9       10.74       15.32      1.73 o
   8   3   9        0.27        1.05      1.23 o
  -3   4   9        0.34        0.73      1.02 o
  -2   4   9        4.40        3.82      1.15 o
  -1   4   9        7.04        8.43      1.99 o
   0   4   9        1.91        2.61      1.07 o
   1   4   9        0.01       -0.43      0.43 o
   2   4   9        2.09        1.64      0.66 o
   3   4   9       12.16       11.30      0.98 o
   4   4   9       59.08       60.83      1.94 o
   5   4   9        8.26        8.54      1.01 o
   6   4   9       17.92       18.18      1.29 o
   7   4   9        1.60        0.16      1.12 o
   8   4   9        7.98        7.06      1.78 o
  -2   5   9        0.02        0.55      1.06 o
  -1   5   9        0.05       -0.90      0.90 o
   0   5   9       18.47       20.94      2.59 o
   1   5   9       28.34       28.33      1.08 o
   2   5   9       21.58       23.00      1.38 o
   3   5   9       10.38       14.05      1.08 o
   4   5   9        1.59        0.13      0.80 o
   5   5   9        6.24        7.68      1.30 o
   6   5   9       18.56       15.25      1.26 o
   7   5   9        4.91        4.65      1.39 o
   8   5   9        3.50        4.23      1.38 o
  -1   6   9       31.32       29.68      3.19 o
   0   6   9        2.42        3.05      1.30 o
   1   6   9        0.01       -0.56      0.56 o
   2   6   9        9.48        9.39      1.12 o
   3   6   9        1.59        1.90      1.15 o
   4   6   9        7.35        6.02      1.14 o
   5   6   9        9.62        8.15      1.11 o
   6   6   9        5.12        5.09      1.05 o
   7   6   9        0.01       -0.54      1.19 o
   1   7   9        0.67       -0.86      0.86 o
   2   7   9        0.08       -1.00      1.00 o
   3   7   9        3.76        4.16      1.34 o
   4   7   9       37.27       39.82      2.49 o
   5   7   9       13.84       17.11      1.38 o
   6   7   9        2.24        0.05      0.96 o
   4   8   9        0.14       -0.30      1.40 o
  -3  -6  10       22.46       25.78      1.75 o
  -2  -6  10        3.62        3.52      1.10 o
  -1  -6  10        0.56       -0.18      1.21 o
   0  -6  10        0.95        1.34      1.04 o
  -5  -5  10       12.52       13.52      1.98 o
  -4  -5  10       29.24       32.21      3.03 o
  -3  -5  10        0.13       -0.32      0.82 o
  -2  -5  10       40.18       43.82      2.10 o
  -1  -5  10       12.86       15.08      3.51 o
   0  -5  10        7.95       11.21      1.50 o
   1  -5  10        5.57        5.39      1.22 o
   2  -5  10       12.23       14.57      4.04 o
  -5  -4  10        4.64        7.22      1.24 o
  -4  -4  10       22.25       23.02      1.81 o
  -3  -4  10       56.00       59.54      2.88 o
  -2  -4  10       11.16       10.32      1.49 o
  -1  -4  10        0.18        1.46      0.85 o
   0  -4  10       10.25       10.61      1.25 o
   1  -4  10        9.00        8.05      0.94 o
   2  -4  10        1.85        1.42      2.27 o
   3  -4  10        5.07        5.32      3.52 o
  -5  -3  10       10.90       10.42      1.20 o
  -4  -3  10       55.35       55.27      2.03 o
  -3  -3  10        4.37        5.04      0.91 o
  -2  -3  10        0.05        0.78      0.74 o
  -1  -3  10        5.56        5.39      1.06 o
   0  -3  10        1.89        2.59      0.88 o
   1  -3  10       16.07       15.92      1.01 o
   2  -3  10        3.51        3.14      0.94 o
   3  -3  10        7.75        8.95      1.52 o
   4  -3  10        3.82        4.51      1.48 o
  -5  -2  10        0.73        0.37      0.64 o
  -4  -2  10        1.14        2.31      1.17 o
  -3  -2  10        0.04       -0.15      0.65 o
  -2  -2  10        3.08        3.11      0.83 o
  -1  -2  10       24.98       27.02      1.53 o
   0  -2  10       32.05       31.14      1.64 o
   1  -2  10       14.08       13.27      0.73 o
   2  -2  10        5.32        3.34      1.38 o
   3  -2  10        8.46        7.00      1.37 o
   4  -2  10        4.06        3.43      1.11 o
   5  -2  10        1.26       -0.64      0.89 o
  -5  -1  10        3.91        3.73      0.79 o
  -4  -1  10       18.84       18.85      1.20 o
  -3  -1  10       24.00       25.55      1.40 o
  -2  -1  10       35.68       35.22      1.62 o
  -1  -1  10        2.68        3.65      0.83 o
   0  -1  10       19.90       24.10      1.42 o
   1  -1  10        0.13       -0.16      0.45 o
   2  -1  10        2.21        1.91      0.98 o
   3  -1  10        0.10        1.03      0.76 o
   4  -1  10        0.00       -0.69      0.94 o
   5  -1  10        8.21        8.34      1.13 o
   6  -1  10        0.05        1.71      1.19 o
  -5   0  10       10.20       11.89      1.05 o
  -4   0  10       11.85       13.39      1.08 o
  -3   0  10       13.66       13.61      1.12 o
  -2   0  10       12.36       11.41      1.06 o
  -1   0  10        1.04        2.44      0.77 o
   0   0  10        7.32        5.47      0.93 o
   1   0  10       15.62       12.82      0.65 o
   2   0  10       44.75       39.63      1.49 o
   3   0  10       18.53       19.95      1.09 o
   4   0  10        0.45        1.60      1.07 o
   5   0  10        2.37        1.31      0.90 o
   6   0  10        4.49        5.30      1.07 o
  -4   1  10        0.00        0.25      0.72 o
  -3   1  10       13.96       13.31      1.61 o
  -2   1  10       13.70       13.46      1.12 o
  -1   1  10        2.65        3.15      0.83 o
   0   1  10       37.39       34.44      1.66 o
   1   1  10       22.83       18.04      1.34 o
   2   1  10        9.62       12.09      0.80 o
   3   1  10       13.01        8.72      0.83 o
   4   1  10        2.30        1.95      0.85 o
   5   1  10       22.92       21.66      1.37 o
   6   1  10        0.29       -0.10      0.89 o
   7   1  10       12.24       13.77      1.80 o
  -4   2  10        7.89        6.15      1.21 o
  -3   2  10       36.35       35.18      1.73 o
  -2   2  10       22.19       23.47      1.51 o
  -1   2  10       13.99       17.82      1.66 o
   0   2  10        0.48        0.32      0.69 o
   1   2  10        2.60        3.43      0.84 o
   2   2  10       26.69       21.41      0.94 o
   3   2  10        8.63        6.88      0.77 o
   4   2  10        9.46        8.40      1.06 o
   5   2  10        1.88        2.55      0.90 o
   6   2  10       17.20       18.26      1.80 o
   7   2  10        8.31       11.11      1.66 o
  -3   3  10        1.63        1.71      1.03 o
  -2   3  10        1.32       -0.17      0.93 o
  -1   3  10       12.22       11.40      1.15 o
   0   3  10        0.17        1.14      1.06 o
   1   3  10        1.40        2.83      1.11 o
   2   3  10       10.59       10.87      0.89 o
   3   3  10        2.12        1.74      0.71 o
   4   3  10       42.39       43.84      2.52 o
   5   3  10       10.26       13.53      1.16 o
   6   3  10        0.63        1.00      0.88 o
   7   3  10        0.49        0.20      1.24 o
  -2   4  10        3.14        4.11      1.25 o
  -1   4  10        0.85       -0.56      0.98 o
   0   4  10       17.02       20.08      1.76 o
   1   4  10       61.28       70.10      3.13 o
   2   4  10        1.14        1.14      0.88 o
   3   4  10        1.04        0.35      0.85 o
   4   4  10        0.26        0.39      0.91 o
   5   4  10        0.36        0.04      0.85 o
   6   4  10        0.39        1.44      1.34 o
   7   4  10        2.97        3.09      1.33 o
  -1   5  10        0.31        0.81      1.61 o
   0   5  10       27.52       30.15      2.21 o
   1   5  10        5.67        7.87      1.45 o
   2   5  10        5.66        6.24      0.99 o
   3   5  10       26.87       30.43      1.97 o
   4   5  10        9.31        7.87      1.51 o
   5   5  10        0.77        0.28      0.87 o
   6   5  10        9.52       11.97      1.45 o
   7   5  10        1.30        1.60      1.36 o
   0   6  10        5.36        3.16      1.38 o
   1   6  10        7.20        7.99      1.55 o
   2   6  10        6.00        4.71      1.20 o
   3   6  10        1.97        3.14      1.30 o
   4   6  10        8.39       11.09      2.87 o
   5   6  10       24.40       25.44      4.51 o
   6   6  10        0.53        0.28      0.98 o
   3   7  10        0.78        0.63      1.28 o
   4   7  10        0.32        0.40      1.35 o
  -2  -5  11       20.89       23.88      1.73 o
  -1  -5  11        0.04        1.10      0.98 o
  -3  -4  11        0.11        1.19      0.88 o
  -2  -4  11        1.86        2.75      1.18 o
  -1  -4  11        4.08        3.99      1.12 o
   0  -4  11        1.73        1.89      1.27 o
   1  -4  11        0.52        1.68      1.15 o
   2  -4  11        1.16        0.00      1.16 o
  -4  -3  11        3.26        3.37      0.88 o
  -3  -3  11        1.52        1.61      0.89 o
  -2  -3  11       14.62       16.33      1.36 o
  -1  -3  11       10.95       13.11      1.32 o
   0  -3  11        2.01        2.25      0.93 o
   1  -3  11        0.52       -0.25      0.87 o
   2  -3  11       14.32       14.82      1.37 o
   3  -3  11        0.15       -0.28      1.27 o
  -4  -2  11        2.24        2.35      0.94 o
  -3  -2  11        6.42        8.35      1.43 o
  -2  -2  11       67.97       77.43      3.82 o
  -1  -2  11        5.86        5.50      1.02 o
   0  -2  11       14.71       16.56      1.41 o
   1  -2  11        4.80        7.00      1.14 o
   2  -2  11        1.81        1.64      0.95 o
   3  -2  11        2.14        2.96      1.30 o
   4  -2  11        0.01       -1.23      1.23 o
  -4  -1  11        4.85        6.06      0.95 o
  -3  -1  11        8.48       14.28      1.22 o
  -2  -1  11        0.01        0.52      0.79 o
  -1  -1  11        9.15        9.88      1.17 o
   0  -1  11       12.00       12.80      1.26 o
   1  -1  11        6.41        7.50      1.29 o
   2  -1  11       12.60       15.51      1.30 o
   3  -1  11        4.67        3.47      1.12 o
   4  -1  11        3.42        2.74      1.38 o
   5  -1  11        0.32        0.75      1.47 o
  -4   0  11        6.33        6.00      1.66 o
  -3   0  11       14.11       14.74      1.25 o
  -2   0  11       13.66       16.23      1.29 o
  -1   0  11       10.18       11.69      1.43 o
   0   0  11        5.21        5.45      0.99 o
   1   0  11        1.22        1.42      0.86 o
   2   0  11       11.23       11.64      0.97 o
   3   0  11        0.00        0.55      0.88 o
   4   0  11       14.51       13.65      1.45 o
   5   0  11        1.63        0.04      1.39 o
  -3   1  11        6.17        8.48      1.15 o
  -2   1  11        3.76        3.55      0.94 o
  -1   1  11       10.15        9.94      1.12 o
   0   1  11        8.38        8.31      1.05 o
   1   1  11        2.14        2.22      0.92 o
   2   1  11        6.52        7.58      0.72 o
   3   1  11       20.43       18.21      1.19 o
   4   1  11        6.80        9.15      1.26 o
   5   1  11        0.43       -0.76      1.33 o
   6   1  11        1.61        2.51      1.87 o
  -3   2  11        2.47        2.05      0.94 o
  -2   2  11        5.53        5.12      1.14 o
  -1   2  11       49.07       46.55      2.71 o
   0   2  11       14.93       18.34      1.40 o
   1   2  11        0.19        1.02      0.84 o
   2   2  11        6.10        5.18      0.73 o
   3   2  11        8.08        6.22      0.91 o
   4   2  11        4.74        6.36      1.17 o
   5   2  11        0.05       -0.95      1.35 o
   6   2  11        0.33        0.30      0.96 o
  -2   3  11       20.34       22.11      1.83 o
  -1   3  11       14.12       15.75      1.49 o
   0   3  11        0.58        2.39      0.93 o
   1   3  11        0.91        0.89      0.81 o
   2   3  11        0.03       -0.59      0.59 o
   3   3  11        1.00        0.35      0.92 o
   4   3  11        9.61        9.44      1.56 o
   5   3  11        7.07        9.80      1.68 o
   6   3  11        2.28        4.56      1.10 o
  -1   4  11        2.03        2.16      1.23 o
   0   4  11        5.76        7.90      1.59 o
   1   4  11        0.08        1.20      1.22 o
   2   4  11       18.71       20.51      1.61 o
   3   4  11       67.01       79.13      3.88 o
   4   4  11       13.56       14.68      2.85 o
   5   4  11        1.70        2.22      1.71 o
   6   4  11        1.88        0.85      0.99 o
   1   5  11        1.11        0.83      1.22 o
   2   5  11       37.48       43.15      1.73 o
   3   5  11       19.46       22.76      1.86 o
   4   5  11       11.50       12.00      2.27 o
   5   5  11        2.77        0.13      1.46 o
  -1  -3  12        1.74        1.76      1.04 o
   0  -3  12       12.70       14.56      1.51 o
   1  -3  12        9.00        7.94      1.75 o
  -2  -2  12        1.48        2.81      1.22 o
  -1  -2  12       18.94       19.88      1.67 o
   0  -2  12       53.16       63.85      2.60 o
   1  -2  12        5.72        5.30      1.41 o
   2  -2  12        3.54        3.49      1.55 o
  -2  -1  12        1.57        0.90      0.88 o
  -1  -1  12       12.96       19.41      1.74 o
   0  -1  12        6.64        8.41      1.21 o
   1  -1  12        3.61        5.50      1.18 o
   2  -1  12       18.31       23.41      1.01 o
   3  -1  12        0.06       -0.96      0.96 o
  -2   0  12        5.30        4.22      1.02 o
  -1   0  12        0.11       -0.17      0.80 o
   0   0  12        4.73        4.12      1.06 o
   1   0  12       21.40       22.68      1.65 o
   2   0  12       14.88       15.49      1.55 o
   3   0  12        6.44        6.65      1.16 o
   4   0  12        2.92        2.75      1.19 o
  -2   1  12       40.98       50.00      2.26 o
  -1   1  12       17.55       18.43      1.47 o
   0   1  12        2.63        0.77      0.90 o
   1   1  12        5.27        6.51      1.12 o
   2   1  12        0.48        0.81      0.90 o
   3   1  12        0.93        1.33      1.08 o
   4   1  12        0.73        0.35      1.05 o
  -1   2  12        4.56        8.70      1.22 o
   0   2  12       16.02       18.70      2.34 o
   1   2  12        4.44        3.74      1.03 o
   2   2  12        9.27       10.69      1.30 o
   3   2  12        1.02        0.86      1.17 o
   4   2  12        3.30        4.26      1.42 o
   0   3  12        3.67        2.85      1.28 o
   1   3  12       17.63       20.46      1.97 o
   2   3  12        5.31        6.90      1.52 o
   3   3  12        3.42        5.22      1.29 o
   4   3  12        5.28        3.76      2.68 o
   2   4  12        1.62        2.14      1.36 o
   3   4  12        0.23        0.00      1.59 o
 
